# Supplementary material for: Single molecule array measures of LRRK2 kinase activity in serum link Parkinson’s disease severity to peripheral inflammation
Source: Mol Neurodegener. 2024 Jun 11;19:47. doi: 10.1186/s13024-024-00738-4 (PMC11167795; doi:10.1186/s13024-024-00738-4)
Supplement: Supplementary file 1 — Supplementary Material 1 [file 13024_2024_738_MOESM1_ESM.xlsx]

## Sheet: Fig 1
Fig 1D				Fig 1E				Fig 1F* quantified data from blots is shown below						Fig 1G					Fig 1H					Fig 1I
X	Y			X	Y									Lysate Dilution	Mean AEB for Mli2+	Mean AEB for Mli2-			Lysate Dilution	Mean AEB for Mli2+	Mean AEB for Mli2-			Lysate Dilution	Mean AEB for Mli2+	Mean AEB for Mli2-
Recombinant Rab10 conc. pg/mL	Mean AEB			Recombinant LRRK2 conc. pg/mL	Mean AEB				Quant ug of Rab10	standard sum	%shifted			no Lysate (sample Diluent Only)	0.014867	0.02485			no Lysate (sample Diluent Only)	0.02615	0.023567			no Lysate (sample Diluent Only)	0.153348	0.152253
0	0.0139			0	0.0218			rRab_1	20					10^-8	0.01525	0.026333			10^-7	0.030667	0.026567			10^-7	0.154747	0.156449
0.1	0.01835			0.1	0.0256667			pRab_a	4.26836	26.3118	16.2222			10^-7	0.0275	0.034567			5^-6		0.032733			10^-6	0.154756	0.160731
1	0.02455			1	0.0327			no-shift_a	22.0434					10^-6	0.1229	0.113133			10^-6	0.04675	0.039233			10^-5	0.160215	0.323308
10	0.0784			10	0.1136			rRab_2	19.1832					10^-5	0.998556	0.834133			5^-5		0.11715			10^-4	0.250941	2.3086
100	0.58715			100	0.7942			pRab_b	3.58452	24.7715	14.4703								10^-5	0.23695	0.2028
								no-shift_b	21.187										5^-4		1.05235
								rRab_3	13.9714										10^-4	2.4894
								pRab_c	4.26126	28.442	14.9823
								no-shift_c	24.1807
										MEAN	SD
										15.2249	0.900819
								Uncropped example western blot image:

## Sheet: Fig 2
		Fig 2A				Fig 2B				Fig 2C* expressed in % below				Fig 2D			Fig 2E			Fig 2F* expressed in % below
No. of Mouse		Lrrk2 KO/KO	C57BL/6J	Lrrk2 R1441C/R1441C		Lrrk2 KO/KO	C57BL/6J	Lrrk2 R1441C/R1441C		Lrrk2 KO/KO	C57BL/6J	Lrrk2 R1441C/R1441C		Tg- WT-BAC Lrrk2	Tg- G2019S-BAC Lrrk2		Tg- WT-BAC Lrrk2	Tg- G2019S-BAC Lrrk2		Tg- WT-BAC Lrrk2	Tg- G2019S-BAC Lrrk2
1		1.82	215.207	200.583		5486.65	5729.41	2945.71		0.21	0.851968	2.66745		1720.44	2760.06		3339.65	2408.65		3.18353	15.5153
2		1.82	31.8571	72.4283		2985.91	1872.06	1720.39		0.21	0.932603	1.04971		2234.55	3596.04		3420.59	3067.62		4.61522	13.7738
3		1.82	81.1551	11.0562		5164.8	1546.61	2371.71		0.21	0.47394	1.519		2707.81	3743.99		2956.1	4694.67		3.08121	9.97243
4		1.82	230.693	109.795		2128.37	3407.34	2407.35		0.21	0.667057	2.55593		3338.56	4784.5		3869.39	3863.06		5.21334	17.1327
5		1.82	63.9409	25.045		2098.13	2216.96	1978.66		0.21	0.341458	1.519		2981.95	3537.54		2327.81	2611.94		7.63538	13.6386
6		1.82	37.4129	1.82		2950.71	2166.4	2148.45		0.21	0.960413	0.369103		3694.19	2994.81		3537.09	4441.13		8.18924	15.4319
7		1.82	161.246	22.1747		2261.67	5893.06	4892.87		0.21	0.21	0.564958		3133.15	4816.76		3137.28	19325.4		5.99257	23.2534
8		1.82	98.7827	21.4224		5290.35	4363.01	3078.04		0.21	0.21	1.25216		2862.2	3537.54		2069.83	5033.68		19.5887	11.7163
9		1.82	38.4462	25.1224		7015.25	3552.91	2309.98		0.21	0.21	2.43116		1854.76			2224.92			13.0826
10		1.82	114.27	8.31297		3734.55	3573.04	1834.93		0.21	1.40414	1.05577		3040.32			825.351			8.80322
11		1.82	147.393	494.105		4294.32	3049.9	14384.6		0.21	0.241975	1.519		2589.58			1774.29			5.79398
12			39.9155	536.258			2791.35	12879.9			1.29732	2.1106		3033.49			2681.05			7.02039
13			77.1028	55.3489			3153.79	3902			0.772548	1.36255		2314.15			2560.73			7.22131
14			52.7363	60.4605			3222	1766.84			0.845686	1.43041
15			229.12	39.9529			6987.04	2919.49			0.446233	1.36657
16			218.84	127.965			5895.2	3157.36			0.700908	1.22775
17			53.2132	55.3195			2029.28	4094.44			0.818932	1.28238
18			239.628				7369.66				0.385954
19			53.6236				3130.71				0.694182
20			40.0151				2668.02				1.27367
		Red font indicates run LLOQ								Red font indicates run LLOQ
		Fig 2H* expressed in %-fold of (mean) WT group below					Fig 2I*expresssed in % below
		WT	R1441G	Y1699C	G2019S		WT	R1441G	Y1699C	G2019S
		1.143	10.022	7.117	1.885		8.7	38.2	14.6	9.6
		0.979	6.996	5.917	1.981		11.2	20	25.6	10.1
		0.733	7.559	4.892	2.055		5.5	20.2	15.2	8.3
		1.144	6.033	8.39	2.419		7.1	19	11.6	9.5
							7.3	25.1	19.2	9.1
							4.9	18.4	17.5	4.8
							4.9	26.3	21.6	6.3
		Uncropped western blot example images
		LRRK2 Blots				Total Rab10 Blots				pT73-Rab10 Blots

## Sheet: Fig 3
		Fig 3A			Fig 3B			Fig 3C			Fig 3D* expressed in % below				Fig 3E* expressed in % below			Fig 3F				Fig 3G			Fig 3H* expressed in % below
No. of Mouse		Before	After		Before	After		Before	After		Before	After			Before	After		Before	After			Before	After		Before	After
1		3137	6		102.771	4.37		3140.12	856.287		4.729	0.997			0.311593	95.3654		2.45	2729.97			6231.85	2307.82		0.41	6.23792
2		2583	6		241.396	14.489		5652.91	810.091		2.505	1.223			0.00936476	95.3277		2.45	4513.7			4449.15	2928.18		0.41	4.75995
3		2551	7		249.569	7.016		5902.63	1825.77		3.525	0.744			0.42151	96.5686		2.45	3122.7			11067.6	2420.99		0.41	0.41
4		1689	4		46.206	4.37		1702.41	1008.83		6.885	0.847						2.45	3199.22			21721.3	3215.85		0.41	2.08125
5		3741	3		198.596	50.454		5202.1	1593.01		3.277	0.816						2.45	7925.05			3664.83	4202.33		0.41	7.09701
6		1827	4		195.791	4.37		3768.79	310.126		4.117	2.754						Red font indicates run LLOQ							Red font indicates run LLOQ
7					127.283	4.37		3499.49	1218.19		3.278	0.907

## Sheet: Fig 4
Fig 4A					Fig 4B						Fig 4C						Fig 4D						Fig 4E*expressed in pg/mL below						Fig 4F* expressed in % below							Fig 4H						Fig 4I						Fig 4J
					Female			Male			Female			Male			Female			Male			Female			Male			Female			Male				CD9 (spec, counts)						LRRK2 pg/mL						Rab10 pg/mL
Cecal Slurry Composition	%		No. of Mouse		Baseline	Sepsis		Baseline	Sepsis		Baseline	Sepsis		Baseline	Sepsis		Baseline	Sepsis		Baseline	Sepsis		Baseline	Sepsis		Baseline	Sepsis		Baseline	Sepsis		Baseline	Sepsis				%	Unique Peptides					Fraction 1	Fraction 2	Fraction 3				Fraction 1
Firmicutes	70.4		1		3.15854	697.122		3.74526	48.2902		0.03	64.84		0.05	69.0364		212.357	123.378		266.864	215.716		7933.1	748.115		4221.57	1913.82		3.155	7.151		4.096	8.403			Fraction 1	100	4				Serum #1	59.84	400.49	17.23			Serum #1	395.21
Bacteroidetes	24.7		2		3.57891	493.385		4.36665	39.9448		0.03	78.4717		0.01	49.8102		64.588	172.699		136.247	38.855		1488.71	994.064		2880.21	1968.99		5.897	18.93		4.184	11.513			Fraction 2	0	N.D.				Serum #2	70.61	409.49	29.45			Serum #2	350.5
Deferribacteres	1.4		3		3.10305	434.525		3.33023	26.7674		0.01	66.3492		0.02	45.8835		111.261	201.454		125.06	103.107		3308.24	551.098		4092.96	1797.2		5.253	20.144		2.423	6.25			Fraction 3	0	N.D.				Serum #3	187.17	430.65	34.8			Serum #3	347.89
Tenericutes	0.5		4		4.18169	58.0595		2.94909	18.777		0.02	48.8752		0.01	32.099		54.579	4.37		186.523	45.804		3394.56	611.958		5744.07	3298.8		4.018	11.698		2.447	5.243
Proteobacteria	0.7		5														265.651	238.126		273.958	172.169		4273.35	1097.33		4292.69	2846.36		4.743	12.854		3.668	21.964
Other	2.3		6														128.947	68.957		355.206	306.612		3618.31	948.77		3458.51	1849.14		5.844	14.575		2.429	6.727
			7														26.028	143.738		72.754	174.473		1241.76	1368.83		2647.44	2624.76		6.19	8.068		5.672	9.15			Myeloperoxidase (spec. counts)
			8														98.08	389.683		76.367	251.983		2219.36	3843.45		1895.75	1579.94		6.053	8.237		3.876	7.26				%	Unique Peptides
			9														102.256	228.617					1120.04	1533.37					5.306	9.708						Fraction 1	33.33	1
			10														230.687	328.267					3902.51	1489.95					3.528	9.84						Fraction 2	66.67	2
			11														102.774	317.831					2484.51	3047.69					3.354	11.912						Fraction 3	0	N.D.
			12														129.037	210.497					3652.1	1604.19					3.794	6.163
			13														137.898	382.942					3952.64	2440.09					4.157	7.453
			14														100.693	267.476					2080.62	1948.38					5.985	9.98
			15														147.712	323.749					3851.17	2156.65					4.302	8.251						CCL14 (spec. counts)
			16														23.087	258.647					1370.56	2331.96					6.033	10.838							%	Unique Peptides
																																				Fraction 1	0	N.D.
																																				Fraction 2	0	N.D.
																																				Fraction 3	80	4
[truncated: 6 more columns]

## Sheet: Fig 5
		Fig 5A				Fig 5B				Fig 5C* expressed in % below				Fig 5D			Fig 5E			Fig 5F			Fig 5G
No. of Mouse		VPS35 WT/WT	VPS35 WT/D620N	VPS35 D620N/D620N		VPS35 WT/WT	VPS35 WT/D620N	VPS35 D620N/D620N		VPS35 WT/WT	VPS35 WT/D620N	VPS35 D620N/D620N		VPS35 WT/WT	VPS35 D620N/D620N		VPS35 WT/WT	VPS35 D620N/D620N		VPS35 WT/WT	VPS35 D620N/D620N		VPS35 WT/WT	VPS35 WT/D620N	VPS35 D620N/D620N
1		663.09	310.96	394.89		6192.26	2074.33	3356		0.902025	2.77885	7.62482		509	496		254	147		173	578		0.167597	0.510971	0.627879		Uncropped Western blots
2		202.02	197.97	100.82		1072.03	3762.25	2786.89		0.902025	0.902025	8.47107		374	727		199	233		143	802		0.022764	0.131467	0.208089		Endogenous LRRK2				Endogenous pT73-Rab10				Endogenous Total Rab10
3		90.04	237.04	535.06		2622.21	2524.14	3263.32		0.902025	4.56871	8.103		353	552		154	195		277	397		0	0.190388	0.41866
4		110.65	368.76	87.46		2890.28	4442.32	2675		0.902025	4.27725	7.51055		527	493		154	212		308	430		0.019885	0.456171	0.367033
5		158.43	688.72	201.31		2885.47	7987.03	3261.41		0.902025	5.51969	7.37944		264	472		103	192		262	409		0.068579	0.163492	0.226507
6		230.41	145.3	1096.3		1952.58	2616.23	9582.17		0.902025	4.76869	3.57343		262	1030		73	273		259	257		0	0.465885	0.407394
7			42.3				2395.11				2.2565														0.3695
8			73.32				1793.68				3.64947														0.146775
9										Red font indicates run LLOQ															0.438444
																									0.514842
																									0.172964
																									0.524795
		Fig 5H				Fig 5I				Fig 5J* expressed in % below				Fig 5K			Fig 5L			Fig 5M			Fig 5N
No. of Mouse		Snca -/-	PAC-SNCA/Snca -/-			Snca -/-	PAC-SNCA/Snca -/-			Snca -/-	PAC-SNCA/Snca -/-			Snca -/-	PAC-SNCA/Snca -/-		Snca -/-	PAC-SNCA/Snca -/-		Snca -/-	PAC-SNCA/Snca -/-		Snca -/-	PAC-SNCA/Snca -/-
1		5.69	286.43			1477.5	3762.11			0.75	3.9			139	655		44	123		74	417		0.023856	0.169049
2		5.69	54			1336.44	2253.24			0.75	5.94			121	958		27	112		71	406		0	0
3		5.69	5.69			1991.74	1953.94			0.75	3.56			246	902		33	103		146	477		0	0
4		5.69	35.85			1555.48	3323.66			0.75	4.02			208	558		53	65		53	482		0.18944	0.058302
5		23.32	40.37			1920.95	2560.83			0.75	7.47			48	261		22	77		14	476		0	0
6		55.61	41.05			2332.43	1534.18			0.75	7.32			71	438		32	79		34	310		0	0
7		5.69	202.01			1178.75	4552.41			0.75	5.24												0.067106	0.093048
8		5.69	302.62			2131.74	4422.82			0.75	4.18												0	0
9		5.69	64.44			1178.62	3991.03			0.75	4.25												0	0
10		Red font indicates run LLOQ								Red font indicates run LLOQ													0.052959	0.064264
																							0	0
																							0	0

## Sheet: Fig 6
Fig 6A* expressed in % below							Fig 6B* expressed in % below							Fig 6C* expressed in % below							Fig 6D				Fig 6E			Fig 6F* expressed in % below
pT73-Rab10/Rab10 (% of Vehicle)							pT73-Rab10/Rab10 (% of Vehicle)							pT73-Rab10/Rab10 (% of Vehicle)							Lrrk2 KO/KO	Long Evans WT			Lrrk2 KO/KO	Long Evans WT		Lrrk2 KO/KO	Long Evans WT
	Time Post-dose (h)							Time Post-dose (h)							Time Post-dose (h)						2.23	99.53			5912.98	10308.1		0.943072	2.07427
Tg-G2019SBAC Lrrk2	Vehicle	0.5	1	24	washout		VPS35 Mice D620N/D620N	Vehicle	0.5	1	24	washout		nTg Long-Evans Rats	Vehicle	1	24	washout			2.23	119.888			10958	23439.2		0.375267	0.910598
Mouse #1	100	32.12	25.428	38.708	129.883		Mouse #1	100	17.34	N.S.C	90.56	102.49		rat 1	100	44.8305	97.23	124.45			2.23	96.594			21492.9	24353.8		0.547866	0.943774
Mouse #2	100	46.821	3.007	84.018	108.652		Mouse #2	100	39.12	10.92	34.33	100.82		rat 2	100	69.517	N.S.C	N.S.C			2.23	76.756			16136.9	20653.8		1.0755	1.08845
Mouse #3	100	28.228	30.099	132.741	107.823		Mouse #3	100	21.72	N.S.C	45.55	94.54		rat 3	100	57.81	74.76	84.93			2.23	61.918			36282.7	9881.38		0.724454	1.55266
Mouse #4	100	N.S.C	N.S.C	31.74	N.S.C		Mouse #4	100	37.72	40.68	18.54	102.39		rat 4	100	47.54	N.S.C	115.32			2.23	33.662			18612.5	4265.27		1.2512	1.97351
	N.S.C.= sample Not Successfully Collected						Mouse #5	100	49.2	N.S.C	90.3	96.22		rat 5	100	57.76	67.71	132.73				78.66				15403.1			1.16186
							Mouse #6	100	48.04	19.05	86.06	130.1		rat 6	100	N.S.C	58.04	78.3				88.614				15240.3			1.50364
							Mouse #7	100	78.9	N.S.C	41.35	94.75			N.S.C.= sample Not Successfully Collected						Red font indicates run LLOQ
								N.S.C.= sample Not Successfully Collected

## Sheet: Fig 7
	Fig 7A- PD cases and controls			Fig 7B- PD cases and controls			Fig 7B- PD cases and controls			Fig 7D- PD cases only
	Log2 LRRK2	Log2 Rab10		Log2 LRRK2	Log2 pRab10 pg/mL		Log2 LRRK2	pT73-Rab10/Rab10		p/t <50% PART-III	p/t>50% PART-III
	9.07243	20.3122		9.07243	3.33628		9.1585	7.8e-06		35	55
	15.1772	19.8697		15.1772	3.33628		8.62339	1.05e-05		8	17
	13.2214	17.7984		13.2214	3.33628		8.53296	4.43e-05		27	38
	12.0013	17.1442		12.0013	3.33628		4.64896	6.97e-05		24	31
	8.47359	15.3237		8.47359	3.33628		10.6267	0.0002463		31	45
	10.2826	14.7925		10.2826	3.33628		7.01775	0.0003559		22	44
	9.27744	14.7166		9.27744	3.33628		8.12693	0.0003751		47	20
	9.20808	14.0475		9.20808	3.33628		4.86328	0.0005965		36	25
	7.96948	13.5215		7.96948	3.33628		6.84568	0.0008589		26	32
	7.1976	13.4841		7.1976	3.33628		6.39258	0.0008815		15	21
	1.87578	13.3107		1.87578	3.33628		8.73279	0.000994		22	64
	9.02401	13.2616		9.02401	3.33628		8.77283	0.0010285		21	26
	10.6247	13.1826		10.6247	3.33628		8.10458	0.0010863		41	16
	8.81656	13.1027		8.81656	3.33628		8.58234	0.0011482		21	14
	8.43775	12.9793		8.43775	3.33628		6.28418	0.0012507		35	50
	9.79466	12.909		9.79466	3.33628		8.82239	0.0013132		11	52
	8.18349	12.8864		8.18349	3.33628		6.48766	0.0013339		19	47
	4.45967	12.8691		4.45967	3.33628		8.57693	0.00135		41	26
	10.4496	12.694		10.4496	3.33628		8.38375	0.0015243		11	34
	5.58105	12.5535		5.58105	3.33628		9.37456	0.0016802		18	32
	8.44712	12.5229		8.44712	3.33628		6.04348	0.0017162		19	37
	8.66254	12.4592		8.66254	3.33628		7.90109	0.0017935		23	28
	7.53804	12.4487		7.53804	3.33628		8.7124	0.0018067		21
	8.5007	12.4467		8.5007	3.33628		9.79286	0.0018092		14
	7.30812	12.4409		7.30812	3.33628		8.1767	0.0018166		15
	8.10567	12.4289		8.10567	3.33628		8.16588	0.0018316		28
	9.20037	12.4176		9.20037	3.33628		8.04513	0.001846		24
	6.46269	12.3565		6.46269	3.33628		8.49297	0.001926		37
	7.09282	12.3274		7.09282	3.33628		9.07801	0.0019652		36
	7.62144	12.3116		7.62144	3.33628		4.54469	0.0019868		37
	5.10003	12.2913		5.10003	3.33628		8.47453	0.0020149		38
	6.37957	12.2736		6.37957	3.33628		9.17074	0.0020399		5
	9.99598	12.2065		9.99598	3.33628		8.96883	0.002137		23
	9.01856	12.2016		9.01856	3.33628		9.52466	0.0021442		40
	7.74648	12.201		7.74648	3.33628		9.55311	0.0021451		13
	6.46806	12.1872		6.46806	3.33628		8.5886	0.0021658		25
	6.18859	12.1758		6.18859	3.33628		7.90874	0.002183		25
	8.91941	12.1745		8.91941	3.33628		7.08985	0.0021849		24
	7.49669	12.1688		7.49669	3.33628		6.1113	0.0021935		20
	10.512	12.1362		10.512	3.33628		8.79687	0.0022436		36
	7.45717	12.1319		7.45717	3.33628		8.01726	0.0022503		27
	7.80819	12.1286		7.80819	3.33628		6.87967	0.0022555		21
	8.23033	12.0869		8.23033	3.33628		1.87578	0.0023217		11
	7.11708	12.0352		7.11708	3.33628		8.80493	0.0024063		11
	7.957	12.3599		8.10237	3.33628		6.39937	0.0024084		12
	8.10237	12.0318		8.93	3.33628		9.07465	0.002412		19
	8.93	11.9806		7.69486	3.33628		9.46763	0.0024992		27
	7.69486	11.9765		8.26574	3.33628		8.49881	0.0025064		10
	8.26574	11.9672		6.07254	3.33628		5.68073	0.0025225		28
	6.07254	11.9223		10.7035	3.33628		6.68912	0.0026022		48
	7.17853	11.9213		7.17853	3.33628		8.18193	0.002604		14
	10.7035	11.9213		7.29394	3.33628		9.59068	0.002604		23
	7.29394	11.8822		1.87578	3.33628		8.33244	0.0026756		17
	8.28062	13.4451		6.83001	3.33628		7.41753	0.0027428		22
	1.87578	11.8394		8.37119	3.33628		7.66291	0.0027562		38
	6.83001	11.8315		8.65868	3.33628		9.21818	0.0027713		29
	8.37119	11.8231		8.07999	3.33628		7.64621	0.0027875		14
	8.65868	11.8124		8.57901	3.33628		8.49457	0.0028082		63
	8.07999	11.7884		8.67933	3.33628		10.4043	0.0028553		25
	8.57901	11.7796		7.28683	3.33628		2.11754	0.0028728		2
	8.67933	11.7742		6.86528	3.33628		10.4431	0.0028835		33
	7.28683	11.7713		10.4431	3.33628		7.28683	0.0028894		43
	6.86528	11.7531		2.11754	3.33628		8.67933	0.0029261		30
	10.4431	11.6976		10.4043	3.33628		8.57901	0.0030409		23
	2.11754	11.6798		8.49457	3.33628		8.07999	0.0030787		42
	10.4043	11.6659		7.64621	3.33628		7.96326	0.0031084		39
	8.49457	11.6444		9.21818	3.33628		8.65868	0.003155		22
	7.64621	11.6103		7.66291	3.33628		8.37119	0.0032305		33
	9.21818	11.6094		8.33244	3.33628		6.83001	0.0032325		63
	7.66291	11.5719		7.41753	3.33628		6.86528	0.0033176		34
	8.33244	11.5472		9.59068	3.33628		1.87578	0.0033749		11
	7.41753	11.532		8.18193	3.33628		7.17853	0.0034108		24
	9.59068	11.5308		6.68912	3.33628		7.69162	0.0034134		39
	8.18193	11.5109		5.68073	3.33628		7.29394	0.0034609		8
	6.68912	11.4978		8.49881	3.33628		8.26574	0.0034924		27
	5.68073	11.4918		9.07465	3.33628		10.7035	0.003507		18
	9.07443	16.6069		9.46763	3.33628		8.93	0.0035106		16
	9.00762	11.7598		8.80493	3.33628		8.10237	0.0035469		23
	8.49881	11.4727		1.87578	3.33628		6.07254	0.0035539		31
	9.07465	11.46		6.39937	3.33628		8.23033	0.0035853		26
	9.46763	11.457		6.87967	3.33628		7.69486	0.0035928		23
	8.80493	11.4295		8.01726	3.33628		7.11708	0.0036617		23
	1.87578	11.4117		6.1113	3.33628		10.5782	0.0037072		23
	6.39937	11.4092		7.08985	3.33628		10.512	0.0037137		36
	6.87967	11.3957		8.79687	3.33628		7.80819	0.0037486		26
	8.01726	11.3891		8.5886	3.33628		7.49669	0.0037659		19
	6.1113	11.3704		9.55311	3.33628		8.91941	0.0038148		43
	7.08985	11.3235		7.90874	3.33628		7.45717	0.003941		19
	8.79687	11.3206		8.96883	3.33628		7.74648	0.003949		20
	8.5886	11.3195		9.17074	3.33628		9.01856	0.003952		26
	9.55311	11.3125		8.47453	3.33628		9.99598	0.0039712		22
	7.90874	11.3097		4.54469	3.33628		6.18859	0.0039789		30
	8.96883	11.2348		9.07801	3.33628		5.10003	0.004191		18
	9.17074	11.2321		8.49297	3.33628		7.62144	0.0041988		16
	8.47453	11.2227		8.04513	3.33628		7.09282	0.0042261		20
	4.54469	11.2215		8.16588	3.33628		6.46269	0.0042297		28
	9.07801	11.193		8.1767	3.33628		9.48805	0.0043141		19
	8.49297	11.1488		9.79286	3.33628		9.20037	0.0044485		23
	8.04513	11.1458		8.7124	3.33628		6.46806	0.0044576		40
	8.16588	11.1341		7.90109	3.33628		6.37957	0.0044939		19
	8.1767	11.1253		6.04348	3.33628		8.5007	0.0045213		29
	9.79286	11.1222		9.37456	3.33628		8.10567	0.004531		32
	8.7124	11.1185		8.38375	3.33628		8.66254	0.0045427		38
	7.90109	11.1057		8.57693	3.33628		8.44712	0.0045832		23
	11.3227	17.8019		8.82239	3.33628		5.58105	0.0047058		50
	7.53983	13.0468		8.10458	3.33628		10.4496	0.0047258		24
	6.04348	11.0479		6.28418	3.33628		7.30812	0.0047705		26
	9.37456	11.0374		8.58234	3.33628		4.45967	0.0048055		42
	8.38375	11.0346		6.39258	3.33628		7.53804	0.0048146		22
	8.57693	11.011		8.73279	3.33628		9.79466	0.0048942		32
	8.82239	10.9566		4.86328	3.33628		8.43775	0.0050823		22
	8.10458	10.9369		6.84568	3.33628		10.6247	0.0051522		59
	6.16261	12.768		8.12693	3.33628		8.18349	0.0051928		25
	6.28418	10.911		7.01775	3.33628		8.81656	0.0052456		40
	8.58234	10.8786		10.6267	3.33628		9.02401	0.0053644		19
	6.39258	10.837		4.64896	3.33628		1.87578	0.0055217		29
	8.73279	10.8003		8.53296	3.33628		7.96948	0.0056638		44
	4.86328	10.7965		9.1585	3.33628		9.20808	0.0056787		36
	15.9779	21.555		8.62339	3.33628		8.47359	0.0061871		14
	6.84568	10.6728		8.50936	3.33628		7.1976	0.0063265		23
	8.56255	12.1564		9.2099	3.33628		9.27744	0.0063469		23
	8.12693	10.636		11.2348	3.33628		15.1772	0.0063628		10
	7.01775	10.6324		13.5708	3.33628		9.07243	0.0063964		42
	10.6267	10.6248		9.00762	3.62059		10.2826	0.00650072		24
	4.64896	10.5807		7.957	3.66221		12.0013	0.0065948		29
	8.53296	10.5796		7.7628	4.23266		13.2214	0.0066002		50
	11.4983	12.8096		7.01535	4.39575		9.00762	0.0068491		37
	9.1585	10.4483		8.49711	4.41684		7.957	0.007229		25
	6.35936	11.5113		9.16878	4.41954		7.7628	0.0073791		27
	8.62339	10.3586		6.35936	4.42895		7.01535	0.0076925		17
	7.7628	11.0575		8.31355	4.48285		6.35936	0.0088207		22
	9.73496	17.766		10.133	4.67243		8.31355	0.0090388		20
	8.2181	11.9119		7.94476	4.70543		8.56255	0.0096224		13
	15.9837	21.0056		9.91766	4.75596		8.28062	0.0096971		12
	8.31355	11.1711		9.41201	4.80426		8.2181	0.0097895		37
	6.09122	12.3619		8.56255	4.852		6.16261	0.010048		58
	7.01535	11.0327		8.28062	4.93499		7.53983	0.0103308		17
	8.18824	13.4822		8.2181	5.12226		11.4983	0.0113153		22
	8.50936	9.80187		6.16261	5.17871		6.09122	0.0114666		9
	8.44167	13.3126		8.41446	5.24869		8.69536	0.0114871		28
	9.16878	10.8356		5.49984	5.29793		8.18824	0.0117101		56
	8.49711	10.8008		7.53983	5.32157		9.07443	0.0119741		14
	9.53339	13.9747		8.70197	5.55704		11.3227	0.011984		9
	7.94476	11.0182		9.20461	5.57924		9.73496	0.0125791		23
	7.0742	12.7765		11.4983	5.61971		15.9779	0.0126147		26
	8.16143	12.1265		6.84708	5.62		15.9837	0.0133923		70
	8.91577	13.595		8.46585	5.62147		8.44167	0.0139782		25
	8.96544	13.8164		7.702	5.62264		8.49711	0.0148047		19
	8.94074	12.0695		6.09122	5.68734		9.16878	0.0148597		27
	10.133	10.7063		10.432	5.82833		9.53339	0.0152626		26
	9.41201	10.8182		8.16143	5.904		7.94476	0.0154746		20
	8.03	12.4144		8.28674	5.92101		8.16143	0.0154868		15
	8.43941	13.6484		8.94074	5.99707		7.0742	0.0154881		36
	8.7415	13.8413		7.4899	6.00944		8.91577	0.0155619		31
	9.2099	9.34174		8.22226	6.1127		8.96544	0.015566		81
	8.67691	12.8764		9.47226	6.30761		10.133	0.015767		27
	9.91766	10.7273		7.7523	6.35421		9.41201	0.015938		33
	8.28674	11.8585		8.81121	6.3679		8.94074	0.0163169		7
	8.09827	13.3401		8.80437	6.37712		8.03	0.0165543		31
	9.4072	13.3898		9.21935	6.39455		8.09827	0.0168701		35
	9.20461	11.4089		8.03	6.40156		8.43941	0.0175833		36
	11.2348	9.16536		6.11286	6.46271		9.91766	0.0175903		21
	9.4422	12.9388		7.0742	6.46777		8.28674	0.0178345		22
	7.702	11.4299		1.87578	6.52998		8.67691	0.0178578		28
	8.41446	11.0169		8.16145	6.53169		8.7415	0.0183487		36
	7.89313	12.4882		8.97032	6.58361		9.4072	0.0187946		32
	9.21935	11.9935		4.83539	6.6953		8.41446	0.020632		29
	8.81121	11.9403		4.29745	6.73647		9.20461	0.0210161		17
	8.02055	13.3046		7.89313	6.75462		7.702	0.0210314		26
	7.28874	12.5766		7.44489	6.79973		9.4422	0.0212748		22
	8.80437	11.8478		8.18824	6.88533		7.89313	0.0225515		19
	8.1234	12.7375		8.67691	6.88947		8.81121	0.0227237		16
	8.46585	11.074		6.08495	6.9822		9.21935	0.0228366		31
	7.40198	12.9646		8.44167	7.00405		7.28874	0.0234147		20
	13.0839	17.9965		7.28874	7.02192		8.02055	0.0235838		22
	5.49984	10.6995		7.94421	7.03969		8.46585	0.0236572		16
	9.88776	15.4404		9.01797	7.11499		8.80437	0.0247131		32
	8.97032	11.8986		9.4422	7.12959		8.1234	0.0251211		12
	7.44489	12.0802		5.94109	7.1336		7.40198	0.0257282		20
	6.84708	10.8937		8.96953	7.14639		5.49984	0.0258495		24
	7.4899	11.2709		7.37599	7.17941		13.0839	0.0260707		23
	13.5708	8.53815		8.36338	7.19377		8.97032	0.0271695		17
	6.11286	11.6408		8.44983	7.22255		9.88776	0.0276204		41
	8.10593	13.0768		5.36323	7.24888		6.84708	0.0282494		13
	15.9702	20.4146		8.1234	7.27789		7.4899	0.0295821		22
	8.70197	10.6038		8.64955	7.3601		7.44489	0.0302532		29
	8.96953	12.156		7.7197	7.37921		6.11286	0.0310436		13
	7.7523	11.2838		8.09827	7.49209		8.10593	0.0328125		37
	8.4761	12.6619		9.4072	7.5004		8.70197	0.033415		19
	9.47226	11.1669		8.91577	7.5172		15.9702	0.0344526		32
	13.8199	19.0432		7.05149	7.54048		8.96953	0.0356727		23
	7.92685	13.5664		7.40198	7.54821		7.7523	0.0361388		17
	8.64955	12.1432		6.68094	7.55811		8.4761	0.0363188		16
	9.51378	12.3376		9.51378	7.56583		9.47226	0.0366051		35
	10.4247	15.2881		9.53339	7.59201		10.5321	0.0367867		19
	8.44983	11.9577		8.54389	7.60385		13.8199	0.0375475		28
	9.83445	16.162		8.43941	7.63568		8.64955	0.0384137		47
	9.42628	13.5998		8.06806	7.65528		7.92685	0.0389584		24
	7.54041	12.8039		8.96544	7.65571		9.51378	0.0390165		12
	9.6122	14.2034		9.40406	7.66384		10.4247	0.0393309		24
	7.37599	11.8456		10.4201	7.71836		8.44983	0.039386		70
	8.36338	11.819		8.02055	7.73329		9.83445	0.0405199		22
	10.4539	17.3122		8.4761	7.75856		7.37599	0.0408112		23
	9.45291	16.0884		8.76695	7.80645		7.54041	0.0413769		25
	4.83539	11.2861		7.16493	7.81436		9.42628	0.0414996		33
	15.0981	19.4387		7.77107	7.82426		9.6122	0.0428013		21
	10.6154	12.4363		8.7415	7.83548		4.83539	0.0434497		15
	10.0322	17.3356		9.48938	7.87609		8.36338	0.0436475		65
	9.35817	13.1472		10.6154	7.91181		9.35817	0.0442283		23
	6.68094	12.0434		4.53089	7.9188		9.45291	0.0446464		19
	5.36323	11.7007		9.87688	7.92273		10.4539	0.0456963		51
	10.4201	12.1638		8.10593	7.93121		10.6154	0.0458974		22
	8.75909	13.1479		8.19161	7.96284		15.0981	0.0461408		20
	11.1253	14.2495		1.87578	8.00854		10.0322	0.0474942		21
	8.16145	10.8577		6.42879	8.02503		6.68094	0.0498583		8
	12.5037	17.6573		9.59286	8.02608		5.36323	0.0504968		33
	10.432	10.1308		9.0509	8.10318		10.4201	0.0506806		28
	8.19161	12.2604		8.16764	8.10978		8.75909	0.0508528		21
	6.08495	11.2788		7.54041	8.12412		11.1253	0.0508848		19
	14.4976	18.8973		8.04689	8.17642		8.76695	0.0510916		26
	8.76695	12.0677		7.13119	8.20462		8.16145	0.0517029		24
	1.87578	10.8		9.30525	8.22062		12.5037	0.0518327		21
	7.77107	12.0758		7.17841	8.28318		10.432	0.0525008		46
	8.06806	11.8906		7.91914	8.34327		6.08495	0.0530929		27
	9.01797	11.3442		8.56325	8.34895		8.19161	0.0533195		21
	8.61773	13.1739		7.12634	8.38935		14.4976	0.0535887		52
	13.631	18.3162		8.4302	8.43242		1.87578	0.0543311		16
	7.12634	12.5521		8.05987	8.44593		9.01797	0.0558332		31
	9.59286	12.1655		9.07443	8.45278		8.06806	0.056743		19
	9.48938	12.0032		8.92744	8.48244		7.77107	0.0572303		24
	9.58921	13.7427		7.80304	8.52619		8.61773	0.0577233		45
	8.04689	12.2776		7.70098	8.54697		13.631	0.0582651		56
	8.16764	12.2104		9.35817	8.64832		7.12634	0.0582897		29
	7.16493	11.9093		10.5203	8.69174		9.48938	0.0585189		19
	7.13119	12.2361		8.46531	8.69446		9.59286	0.0611491		37
	11.9463	16.3196		9.23232	8.6985		8.16764	0.0620733		52
	13.0851	19.2252		8.75909	8.71012		8.04689	0.0625064		2
	8.4302	12.4222		9.57989	8.73782		9.58921	0.0629462		26
	10.6098	14.5525		7.92685	8.77614		7.16493	0.0629746		12
	15.9323	19.805		7.84484	8.88426		7.13119	0.0635446		25
	10.7035	14.0132		8.12862	8.91785		11.9463	0.0656003		26
	12.4203	15.5293		9.42628	8.91791		8.4302	0.0666036		8
	13.7876	18.6852		9.11475	8.92407		10.6098	0.0678418		55
	11.0342	17.11		9.12428	8.94093		13.0851	0.0694726		17
	6.42879	11.8685		8.99186	8.95085		15.9323	0.0696603		32
	8.10498	13.9843		8.61773	8.95201		10.7035	0.0704322		47
	7.05149	11.3658		9.43416	9.00135		12.4203	0.0705433		33
	9.30525	12.0328		8.4886	9.12195		13.7876	0.0711899		5
	4.53089	11.6975		8.74719	9.1326		11.0342	0.0728611		40
	7.80304	12.2896		10.4688	9.15261		6.42879	0.0736364		29
	10.6245	14.1112		8.25422	9.29103		8.10498	0.0739857		52
	10.672	18.259		8.06925	9.3425		7.05149	0.0750227		27
	15.2381	19.0201		7.94681	9.35189		9.30525	0.076228		34
	12.837	16.8796		10.1538	9.35852		4.53089	0.0764864		19
	9.0509	11.811		8.51894	9.36181		7.80304	0.0765317		26
	9.22887	14.2543		9.56107	9.40028		10.6245	0.0769457
	11.8241	13.5687		8.13657	9.41198		10.672	0.077539
	9.11475	12.5752		10.121	9.42953		12.837	0.0795979
	7.94421	10.6847		10.1239	9.44377		15.2381	0.0799351
	9.75484	13.5559		7.65323	9.44673		9.0509	0.0801495
	8.22226	9.73573		7.70558	9.475		9.22887	0.0811635
	7.84484	12.4952		9.02609	9.51296		11.8241	0.0818489
	11.9464	17.2498		9.37634	9.51875		7.94421	0.082049
	8.44101	13.4763		9.6122	9.53522		9.11475	0.0823907
	9.01367	14.6897		8.45811	9.54859		9.75484	0.0830608
	14.6686	15.3373		9.82371	9.62629		7.84484	0.0862938
	8.12955	13.168		9.58921	9.62801		8.44101	0.0876127
	10.4522	16.0342		8.12955	9.65524		11.9464	0.0909146
	5.94109	10.5813		12.0399	9.68587		9.01367	0.0916544
	8.03196	13.9808		8.81414	9.69846		14.6686	0.091782
	9.23232	12.143		9.03202	9.70075		8.12955	0.0918544
	11.025	14.687		5.33014	9.7097		10.4522	0.0920391
	8.54389	11.0437		5.53155	9.7608		5.94109	0.0921528
	9.36959	14.4632		8.67513	9.80668		8.54389	0.0929394
	9.45529	14.3608		8.63378	9.81221		9.23232	0.0936412
	9.65657	15.4116		6.71302	9.8467		8.03196	0.0941725
	10.1255	14.4549		7.58344	9.84745		11.025	0.0941938
	14.7041	19.0308		11.1253	9.8534		9.36959	0.0943193
	8.4886	12.5274		8.44101	9.87494		8.4886	0.0943728
	7.94681	12.7549		8.36427	9.87733		9.45529	0.0945363
	11.567	15.62		11.8241	9.87978		10.1255	0.0948877
	12.9044	16.5561		9.98848	9.89727		9.65657	0.0955219
	10.1239	12.8248		9.75484	9.91471		14.7041	0.0959891
	9.43416	12.3793		9.55545	9.96306		7.94681	0.0961884
	10.4688	12.5119		9.06251	9.9744		11.567	0.0974444
	10.8438	14.9535		11.0824	10.0056		9.43416	0.0979959
	12.7117	16.228		11.3227	10.0706		10.1239	0.0979979
	8.12862	12.2581		9.76836	10.0763		11.0824	0.0987396
	8.63078	13.7433		10.7035	10.0831		12.9044	0.0991161
	7.25874	13.8572		8.34362	10.0944		10.4688	0.0992482
	8.56325	11.6667		9.88776	10.1018		10.8438	0.100291
	12.7888	17.5433		9.85266	10.1022		12.7117	0.100302
	12.7888	17.5433		8.94799	10.1096		8.12862	0.100302
	9.56107	12.71		9.99362	10.1099		8.63078	0.100853
	8.92744	11.7845		10.0597	10.1107		7.25874	0.101387
	1.87578	11.308		8.39611	10.1107		8.56325	0.101572
	13.4674	17.9515		9.48635	10.114		12.7888	0.101998
	10.9529	16.4544		8.9758	10.1222		12.7888	0.103679
	8.53815	14.1074		9.93919	10.1304		8.92744	0.10376
	11.0824	13.241		7.75435	10.1382		9.56107	0.106182
	8.06925	12.5756		8.93298	10.1552		1.87578	0.106351
	11.3694	15.4823		8.10498	10.1567		13.4674	0.107262
	8.40483	13.5767		9.17034	10.1842		8.53815	0.107471
	11.6852	13.7041		8.70489	10.2431		10.9529	0.107664
	10.0597	13.3169		8.04628	10.2904		10.1863	0.108357
	9.886	14.7364		10.2341	10.3191		8.06925	0.108588
	12.533	16.8829		10.6245	10.3546		8.40483	0.108807
	7.65323	12.6412		8.40483	10.3587		11.3694	0.10924
	9.17512	13.7525		7.86357	10.3801		10.0597	0.11193
	7.91914	11.4506		8.63078	10.4085		11.6852	0.116038
	9.85266	13.1719		10.9657	10.4116		7.65323	0.119102
	13.7965	17.6255		11.0627	10.438		9.886	0.119327
	7.75435	13.2012		8.41225	10.4449		12.533	0.119658
	13.4134	17.7385		11.6852	10.4887		9.17512	0.119795
	9.87688	10.9621		10.4247	10.5235		7.91914	0.121639
	12.2304	17.861		7.25874	10.5244		9.85266	0.123147
	10.155	14.8087		12.739	10.5265		13.7965	0.123194
	15.3785	20.2974		9.03608	10.5343		7.75435	0.124475
	8.75918	13.8071		8.03196	10.5352		13.4134	0.127139
	12.9665	18.3268		9.22887	10.5543		9.87688	0.128731
	4.29745	9.69188		10.6098	10.5634		10.155	0.128923
	10.8308	16.6667		9.17512	10.5932		12.2304	0.129061
	7.70098	11.4986		10.6816	10.6188		15.3785	0.129267
	11.066	16.9364		9.20229	10.6705		8.75918	0.12929
	10.7225	16.1461		9.66	10.6906		7.70098	0.130363
	8.93298	13.0884		9.61026	10.7079		10.8308	0.130927
	8.70489	13.1741		8.75918	10.8316		11.066	0.131122
	15.4009	15.6362		8.53815	10.8387		12.9665	0.131412
	14.2147	19.1635		8.27403	10.858		10.7225	0.132225
	9.57989	11.6523		9.02145	10.8745		8.93298	0.132637
	8.46531	11.582		8.83654	10.9172		8.70489	0.135134
	11.0627	13.3186		10.1742	10.9432		15.4009	0.13578
	5.53155	12.6226		9.45529	10.944		14.2147	0.137565
	10.1538	12.2188		8.46919	10.985		9.57989	0.137711
	9.20229	13.5213		9.36959	11.0357		8.46531	0.13862
	15.7132	19.6391		10.1255	11.0467		11.0627	0.139173
	9.98848	12.7416		11.0323	11.0516		10.1538	0.139241
	9.12428	11.7685		14.1861	11.0875		5.53155	0.140873
	8.81414	12.4927		9.01367	11.1		9.98848	0.14416
	10.14	16.1908		10.2177	11.1362		9.20229	0.14424
	15.4369	19.2737		10.3693	11.1891		15.7132	0.145031
	13.4108	16.8977		8.99177	11.2376		9.12428	0.146858
	11.4129	15.7324		11.025	11.2454		8.81414	0.146894
	10.712	14.9833		9.73496	11.2533		10.14	0.14945
	15.5396	18.7662		8.35809	11.2999		15.4369	0.149808
	14.7797	18.3894		11.1397	11.368		11.4129	0.149925
	7.7197	10.1065		9.04488	11.4567		13.4108	0.151006
	11.1191	16.239		9.83445	11.4598		10.712	0.151123
	12.0207	17.5273		10.3031	11.4662		14.7797	0.152372
	8.83654	13.6282		9.45291	11.4934		15.5396	0.15273
	10.6816	13.3294		10.1897	11.5007		7.7197	0.152761
	9.37634	12.2098		9.14026	11.5203		11.1191	0.154856
	8.99177	13.9246		8.82776	11.5234		12.0207	0.155283
	8.46919	13.6649		9.886	11.5333		10.6816	0.156047
	8.82776	14.2034		8.088	11.5659		8.83654	0.156048
	13.9377	18.8264		10.446	11.5766		14.2072	0.156459
	13.0218	15.6043		10.8438	11.6023		9.37634	0.15663
	11.8862	14.4056		12.4203	11.621		8.99177	0.15931
	8.51894	12.0118		9.80474	11.6535		8.46919	0.159325
	9.40406	10.3135		8.51869	11.7038		8.82776	0.159356
	11.5906	15.9071		10.691	11.7229		13.9377	0.160184
	7.17841	10.9171		11.8862	11.7555		13.0218	0.161109
	10.9657	13.0302		8.99467	11.7729		9.40406	0.162816
	8.39611	12.7265		10.155	11.7877		8.51894	0.163143
	11.2351	16.7127		14.6686	11.8027		11.8862	0.163344
	8.25422	11.892		9.78151	11.8102		11.5906	0.164827
	13.0291	17.9598		9.24922	11.8232		7.17841	0.165661
	12.739	13.115		9.51109	11.885		8.39611	0.166261
	12.0645	16.9746		9.20194	11.9209		10.9657	0.166889
	11.2902	16.9615		8.79462	11.9827		11.2351	0.171518
	9.55545	12.4897		10.0052	11.989		8.25422	0.173546
	16.0005	20.7641		9.65657	12.0031		12.739	0.173764
	9.8084	16.4635		8.79202	12.0676		13.0291	0.173927
	9.80474	14.1645		10.1484	12.1498		12.0645	0.175436
	10.8987	14.9148		10.3049	12.1641		11.2902	0.175794
	8.67513	12.2873		12.2064	12.218		9.55545	0.17917
	10.3049	14.6323		11.567	12.2224		9.8084	0.180713
	12.9894	15.9571		10.712	12.2411		16.0005	0.182707
	8.94799	12.5524		9.1815	12.2584		9.80474	0.183918
	13.4747	18.2106		11.3694	12.2615		10.8987	0.184896
	11.4567	16.485		11.9463	12.3098		8.67513	0.186577
	12.7918	17.2959		11.392	12.3408		10.3049	0.190634
	8.27403	13.237		11.486	12.3528		12.9894	0.192243
	13.0814	18.1591		10.7317	12.3881		8.94799	0.192308
	10.3031	13.8384		12.4903	12.4038		9.05921	0.193154
	12.2064	14.5857		10.8987	12.4068		13.4747	0.193757
	14.1572	18.2307		9.37759	12.4122		11.4567	0.197572
	8.45811	11.8867		13.9629	12.4577		12.7918	0.197772
	9.82371	11.9591		10.556	12.4805		8.27403	0.198493
	12.8038	15.7083		10.628	12.5065		13.0814	0.199368
	10.446	13.8691		10.4522	12.5749		10.3031	0.204127
	12.5089	15.5632		13.0839	12.5904		12.2064	0.20471
	10.5203	10.9799		10.3524	12.6484		8.45811	0.204732
	11.0323	13.3277		10.4539	12.6974		9.82371	0.206453
	12.7553	17.9108		15.4009	12.7083		14.1572	0.206554
	9.93919	12.4002		9.47338	12.7112		12.8038	0.207352
	8.34362	12.356		11.2474	12.7754		10.446	0.208546
	8.41225	12.699		9.86379	12.7841		10.5203	0.209622
	12.719	16.9053		10.8631	12.7896		12.5089	0.211162
	12.8627	17.2484		10.0322	12.8177		11.0323	0.215497
	9.76836	12.2889		10.8399	12.8449		9.93919	0.215741
	14.5434	17.4087		9.13745	12.8535		12.7553	0.218364
	11.4108	15.5646		12.7117	12.8769		8.34362	0.218845
	10.1897	13.6774		12.68	12.8983		8.41225	0.221188
	10.691	13.8974		9.62705	12.9138		12.719	0.221513
	10.2059	15.623		13.0218	12.9297		12.8627	0.223938
	11.4583	15.4047		11.4129	12.9653		9.76836	0.227393
	9.61026	12.843		10.2706	13.0224		14.5434	0.227658
	12.6992	18.53		10.015	13.0375		11.4108	0.228404
	9.03608	12.6602		9.99354	13.1143		10.1897	0.229111
	10.2177	13.2604		10.6492	13.1274		10.691	0.229393
	13.116	15.7147		12.9044	13.1681		10.2059	0.229477
	14.3004	18.6041		12.837	13.1709		11.4583	0.229536
	10.121	11.5378		10.9529	13.1846		9.61026	0.231917
	9.78151	13.9181		10.7225	13.2067		12.6992	0.231986
	11.6129	15.851		11.0342	13.2626		9.03608	0.233161
	12.7389	16.7017		11.5906	13.2649		10.2177	0.235371
	8.63378	11.8888		9.38524	13.2668		13.116	0.237078
	10.3524	14.7248		11.4583	13.268		14.3004	0.237108
	10.2341	12.3607		12.5089	13.2748		10.121	0.242886
	10.2706	15.0572		10.4671	13.3116		9.78151	0.244044
	9.17034	12.1997		11.2258	13.3185		11.6129	0.247337
	13.1695	17.2679		10.7404	13.3331		12.7389	0.247384
	13.3383	18.5272		12.5037	13.3496		8.63378	0.247591
	13.9629	14.4715		11.4108	13.3726		10.3524	0.247617
	10.3793	15.6376		12.8038	13.3818		10.2341	0.248554
	13.8686	17.1864		10.14	13.3973		10.2706	0.250769
	14.1292	19.3105		11.7593	13.4052		9.17034	0.252453
	8.13657	11.396		10.7395	13.4052		13.1695	0.252792
	10.7865	15.448		10.5026	13.4539		13.9629	0.253218
	9.66	12.6717		10.2059	13.4642		13.3383	0.253298
	8.05987	10.4234		10.7865	13.4665		10.3793	0.253932
	5.33014	11.6502		12.9894	13.5047		13.8686	0.260533
	8.9758	12.0554		11.1191	13.5128		14.1292	0.261864
	12.896	16.3406		9.68086	13.5524		8.13657	0.264018
	14.7423	17.2534		11.4702	13.5584		9.66	0.265624
	12.68	14.7857		13.116	13.5911		10.7865	0.2703
	9.24922	13.705		11.3634	13.5966		8.05987	0.271328
	11.9716	16.0479		12.4443	13.5991		5.33014	0.272549
	11.6842	16.7416		10.3793	13.6293		8.9758	0.274016
	9.99362	11.9751		11.9464	13.6425		12.896	0.274492
	8.51869	13.5627		11.9633	13.6805		14.7423	0.275691
	14.8988	18.9608		12.533	13.6828		12.68	0.275734
	6.71302	11.6748		10.8308	13.7128		9.24922	0.281626
	9.48635	11.9208		11.6129	13.7504		11.9716	0.285819
	7.58344	11.645		11.7493	13.8535		9.99362	0.28766
	11.4702	15.321		9.8084	13.9401		11.6842	0.294714
	15.0055	19.4515		11.066	13.9851		8.51869	0.303195
	15.8645	18.9608		11.4567	14.0628		14.8988	0.304789
	8.36427	11.5804		10.3508	14.0723		6.71302	0.307132
	7.70558	11.1544		11.2351	14.0987		9.48635	0.312212
	7.86357	12.0586		13.631	14.1142		7.58344	0.312418
	8.99186	10.5886		13.4108	14.1302		11.4702	0.321346
	9.62705	14.5289		11.9716	14.1725		15.0055	0.326439
	9.20194	13.5201		9.44878	14.1877		15.8645	0.330065
	11.9633	15.2791		12.7888	14.2258		8.36427	0.330195
	13.6807	16.3939		12.7888	14.2258		7.70558	0.335829
	11.3634	15.1578		13.8199	14.2341		7.86357	0.338888
	10.1742	12.5039		15.9779	14.2899		8.99186	0.338986
	10.628	14.0392		15.9837	14.3062		9.62705	0.345638
	10.8342	17.0381		12.0645	14.3916		9.20194	0.345858
	9.06251	11.4761		11.2902	14.418		11.9633	0.353125
	8.74719	10.6111		12.896	14.4193		13.6807	0.35886
	14.1861	12.5577		12.0399	14.5151		10.1742	0.360932
	11.392	13.8045		10.672	14.5224		11.3634	0.362562
	20.3313	21.1504		13.7965	14.5585		10.628	0.365948
	11.7593	14.8495		14.4976	14.6065		10.8342	0.367471
	9.68086	14.9889		12.7389	14.6148		9.06251	0.36945
	10.556	13.9101		13.4674	14.6581		8.74719	0.371242
	8.79202	13.4723		12.719	14.6617		14.1861	0.377699
	8.04628	11.6926		13.4134	14.6772		11.392	0.378354
	11.2258	14.7008		8.88342	14.7364		20.3313	0.383613
	14.0728	18.2328		12.1578	14.7489		11.7593	0.415077
	10.8399	14.1093		13.7876	14.8035		9.68086	0.41629
	10.7317	13.6274		12.0207	14.813		10.556	0.423559
	12.4903	13.6303		13.6807	14.8197		8.04628	0.427338
	9.03202	10.8959		12.2304	14.8394		8.79202	0.436753
	12.0399	15.7017		11.6842	14.874		11.2258	0.439325
	10.3693	12.3553		15.0981	14.8925		14.0728	0.445587
	10.015	14.1112		12.7918	14.9048		10.8399	0.47508
	10.3508	15.1001		12.8627	15.0341		10.7317	0.49046
	14.7116	17.6961		13.8686	15.1908		12.4903	0.494789
	8.99467	12.7608		14.5434	15.2135		9.03202	0.504231
	10.1484	13.1361		13.0851	15.2254		12.0399	0.504768
	10.7395	14.3074		13.1695	15.2527		14.2445	0.535046
	9.02145	11.7734		15.2381	15.3066		10.3693	0.536274
	11.7493	14.7335		15.9702	15.3354		10.015	0.543373
	9.51109	12.7478		14.7423	15.3409		10.3508	0.549862
	10.6492	13.9162		13.0291	15.3661		14.7116	0.578797
	9.02609	10.2852		12.9665	15.3692		8.99467	0.585504
	8.35809	11.9828		14.6603	15.444		10.1484	0.622918
	12.4443	14.2333		4.97927	15.4828		10.8403	0.644294
	10.7404	13.955		10.8342	15.5063		10.7395	0.649809
	9.1815	12.8464		14.7041	15.6245		9.02145	0.665276
	9.86379	13.3503		12.7553	15.6354		11.7493	0.675411
	9.04488	12.0137		14.7797	15.6517		9.51109	0.679731
	9.37759	12.9673		13.4747	15.7754		15.2621	0.680614
	12.0399	10.2168		13.0814	15.7806		10.6492	0.692111
	10.5026	13.9811		15.9323	15.829		9.02609	0.693896
	11.1397	11.886		14.1572	15.8911		8.35809	0.698332
	11.2474	13.2812		11.2495	15.9325		12.4443	0.704287
	14.3949	16.5374		16.7074	15.9745		10.7404	0.706913
	15.7423	17.7091		15.5396	16.0274		9.1815	0.736863
	12.1578	15.143		14.3949	16.037		9.86379	0.760982
	11.486	12.7397		13.9377	16.1503		9.04488	0.764788
	14.6603	15.8231		14.2147	16.2446		9.37759	0.768904
	8.79462	12.3586		12.6992	16.3997		12.0399	0.770614
	9.14026	11.8952		14.3004	16.4809		10.5026	0.771148
	9.38524	13.5668		15.4369	16.4882		11.1397	0.812278
	9.13745	13.1475		13.3383	16.5133		11.2474	0.81568
	8.88342	15.0293		14.7116	16.6809		14.3949	0.816286
	4.97927	15.7464		15.7132	16.794		15.7423	0.833001
	9.99354	13.3443		14.6322	16.8566		12.1578	0.852652
	10.8631	13.0153		14.0728	16.9642		11.486	0.85517
	10.0052	12.1807		14.8988	17.1021		14.6603	0.875562
	8.088	11.75		15.8645	17.2467		9.14026	0.880188
	16.7074	16.1474		15.7423	17.2685		8.79462	0.887111
	14.6322	16.9787		15.3785	17.2913		9.38524	0.918905
	9.47338	12.8189		14.1292	17.3246		9.13745	0.928039
	10.4671	13.4139		15.0055	17.7298		8.88342	0.931528
	11.2495	15.6106		16.0005	18.2393		4.97927	1
	9.44878	13.8431		20.3313	19.7001		9.99354	1

## Sheet: Fig 8
Fig 8A									Fig 8B																				Fig 8C							Fig 8D
		Correlation							Top-scoring Purple cluster	baseMean	log2FoldChange	lfcSE	stat	pvalue	padj (used in Fig 7B)	Module		Top-scoring Light Cyan cluster	baseMean	log2FoldChange	lfcSE	stat	pvalue	padj (used in Fig 7B)	Module				Process Trem	Observed gene	Background gene	Strength (log10 FC)	p value (FDR corrected)			Process Trem	Observed gene	Background gene	Strength (log10 FC)	p value (FDR corrected)
		LRRK2	Rab10	pT73-Rab10/ Rab10	MDS UPDRS (Part-III)				LAT2	2890.58	0.220924	0.034034	6.49129	8.51043e-11	2.34923e-08	purple		ITGA2B	531.232	0.0230322	0.0862092	0.267166	0.789341	0.866891	lightcyan				Innate Immune System	14	1041	1.08	7.06e-10			Hemostasis	16	607	1.46	2.69e-19
Module	Purple	0.131505	0.0430814	0.106649	0.246531				S100A9	59201.6	0.316804	0.0556198	5.69588	1.22734e-08	8.86713e-07	purple		RAB27B	1096.69	-0.0190416	0.0469658	-0.405435	0.685158	0.796198	lightcyan				Neutrophil degranulation	11	476	1.32	1.17e-09			Platelet activation, signaling and aggregations	13	260	1.74	4.74e-18
	Light Cyan	-0.077366	0.0112452	-0.102358	-0.0266888				TYROBP	2853.87	0.220755	0.0417087	5.29279	1.20466e-07	5.06818e-06	purple		PTGS1	917.882	-0.00328592	0.0508648	-0.0646009	0.948492	0.9701	lightcyan				Immune System	16	1979	0.86	3.57e-09			Platelet degranulation	11	126	1.98	2.81e-17
									CEBPD	3090.81	0.331831	0.0627505	5.2881	1.23595e-07	5.15177e-06	purple		SYTL4	81.9766	-0.015033	0.0665072	-0.226035	0.821174	0.889161	lightcyan				ER-Phagosome pathway	6	89	1.78	4.26e-07			Cell surface interactions at the vascular wall	6	139	1.67	1.12e-06
									TNFAIP8L2	1358.86	0.127379	0.0244182	5.21655	1.82282e-07	6.99445e-06	purple		MMRN1	296.28	-0.0018596	0.0684165	-0.0271806	0.978316	0.987567	lightcyan				Endosomal/Vacuolar pathway	4	11	2.51	7.18e-07
		p value							HLA-E	54337.8	0.155284	0.0301091	5.15737	2.50439e-07	9.06945e-06	purple		EGF	133.114	0.0579034	0.0658631	0.879147	0.379321	0.573967	lightcyan				Antigen Presentation: Folding, assembly and peptide loading of class I MHC	4	29	2.09	1.52e-05
		LRRK2	Rab10	pT73-Rab10/ Rab10	MDS UPDRS (Part-III)				PLIN3	1007.74	0.192875	0.0382485	5.04269	4.5903e-07	1.48537e-05	purple		ESAM	79.4774	-0.018367	0.0585474	-0.313711	0.753741	0.843686	lightcyan				Interferon gamma signaling	5	90	1.7	1.64e-05
Module	Purple	0.00260887	0.326	0.0126577	1.1472e-08				THEMIS2	8088.84	0.181889	0.0360957	5.03909	4.67761e-07	1.50462e-05	purple		TREML1	166.001	0.0255232	0.0716012	0.356464	0.721493	0.821248	lightcyan				DAP12 interactions	4	39	1.96	3.53e-05
	Light Cyan	0.077393	0.799678	0.0193277	0.5429				PTAFR	6634.36	0.195677	0.0400275	4.88856	1.01577e-06	2.83284e-05	purple		PPBP	3766.57	-0.0108538	0.0707178	-0.15348	0.87802	0.92529	lightcyan				Immunoregulatory interactions between a Lymphoid and a non-Lymphoid cell	5	130	1.54	7.64e-05
									HK3	4264.54	0.220326	0.0455534	4.83666	1.32042e-06	3.461e-05	purple		PF4	2294.44	-0.0584198	0.0684057	-0.854019	0.393094	0.585669	lightcyan
									CD14	4217.77	0.226185	0.0483612	4.677	2.91099e-06	6.56234e-05	purple		CLEC1B	89.373	-0.0263423	0.0665473	-0.395844	0.69222	0.801604	lightcyan
									PYCARD	1311.97	0.20268	0.0440504	4.60108	4.20308e-06	8.80726e-05	purple		JAM3	351.89	-0.0448629	0.0595342	-0.753565	0.45111	0.630897	lightcyan
									BID	1978.06	0.13633	0.0298006	4.57473	4.76835e-06	9.78706e-05	purple		P2RY12	175.881	-0.0165424	0.0518912	-0.318789	0.749886	0.840902	lightcyan
									SLC15A3	1103.46	0.172385	0.0382733	4.50405	6.66693e-06	0.000128824	purple		GP9	270.991	0.0238865	0.0814046	0.293429	0.769194	0.853952	lightcyan
									FGR	8354.46	0.157836	0.0353728	4.46208	8.11695e-06	0.000151539	purple		SELP	331.239	-0.00142087	0.0497105	-0.0285829	0.977197	0.986938	lightcyan
									FCGRT	3340.81	0.192938	0.0437163	4.41342	1.01753e-05	0.000183283	purple		CLDN5	171.651	-0.00722567	0.0812173	-0.0889672	0.929108	0.957239	lightcyan
									CFP	4113.04	0.177523	0.0412029	4.30851	1.64356e-05	0.000272269	purple		PROS1	136.346	0.102207	0.0739961	1.38125	0.167201	0.353066	lightcyan
									HCK	10851.8	0.162028	0.0387199	4.18461	2.85657e-05	0.000422272	purple		LY6G6F	25.8	0.0338488	0.071278	0.474884	0.63487	0.762362	lightcyan
									HLA-B	64877	0.139439	0.0340583	4.09413	4.23751e-05	0.000576046	purple
									FCN1	17196.3	0.159588	0.0390469	4.0871	4.36807e-05	0.000590825	purple
									HLA-C	37083.2	0.186666	0.0463293	4.02912	5.59868e-05	0.00071912	purple
									HLA-F	4682.41	0.0789137	0.0317535	2.4852	0.0129479	0.0549367	purple
									<1E-04	<0.001	<0.05	n.s.
