# Supplementary material for: Single molecule array measures of LRRK2 kinase activity in serum link Parkinson’s disease severity to peripheral inflammation
Source: Mol Neurodegener. 2024 Jun 11;19:47. doi: 10.1186/s13024-024-00738-4 (PMC11167795; doi:10.1186/s13024-024-00738-4)
Supplement: Supplementary file 3 — Supplementary Material 3 [file 13024_2024_738_MOESM3_ESM.xlsx]

## Sheet: Purple Clusters
cluster number	gene count	number of edges	avg. local clustering coefficient	PPI enrichment p-value	matching proteins in network (labels)
1	22	48	0.805	< 1.0e-16	BID,CD14,CEBPD,CFP,FCGRT,FCN1,FGR,HCK,HK3,HLA-B,HLA-C,HLA-E,HLA-F,LAT2,PLIN3,PTAFR,PYCARD,S100A9,SLC15A3,THEMIS2,TNFAIP8L2,TYROBP
2	25	22	0.492	< 1.0e-16	BCKDK,CD2BP2,CSRNP1,DNAL4,ELK4,FLI1,GADD45B,H2AC6,H2BC18,IER2,ING1,IPO9,LMO2,MAPKAPK3,PHF23,PPM1F,PPM1M,PPP4C,RBBP4,RBMX,SF3B3,SH3RF3,SRP68,TADA2B,ZMAT5
3	39	32	0.391	< 1.0e-16	ABHD16A,ACYP1,ARF5,ARHGAP30,ARPC1B,B3GNT8,BIN3,CD82,CTSZ,CYTH4,FLOT1,FUZ,GOSR2,GPANK1,GPR108,ISG20,KIF3C,MXD3,NAIF1,NEU1,PTTG1IP,R3HDM1,RAB20,RAB24,RAB35,RILPL2,RINT1,RNASET2,SEC23IP,SLC25A17,SNX18,SNX5,STX10,STX11,TBC1D8,TULP4,UBTD1,VPS18,YKT6
4	36	97	0.757	< 1.0e-16	AKT1,ALDOA,ALOX5,BAP1,CASP9,CCM2,CEBPA,CEBPB,DOK1,DUSP1,FADD,FOS,GNB2,GNG10,GNG5,GRB2,GSR,HOMER3,LAMP1,LAMTOR1,LAMTOR4,LRPAP1,MAP1LC3A,MAPK3,MUL1,NCF1,NLRP3,OSM,PLAUR,PLEKHO1,RHOB,SDHB,SLC16A3,STAT5A,VASP,VAV1
5	14	10	0.512	1.56e-12	FES,FUT7,HLX,ICAM3,LTB4R,PACSIN2,PLXNA2,SELPLG,SIGLEC10,ST6GALNAC2,TNFRSF8,TNFSF14,VSIR,ZNF891
6	18	23	0.718	3.23e-08	ABI2,ATIC,ATP6V0D1,ECHDC3,HADH,HSPA1A,HSPA1B,HTRA2,NFKBIA,NFX1,RFC2,SQSTM1,TALDO1,TKT,TPD52L2,TUBA4A,VCP,ZFAND2B
7	22	4	0.227	0.00211	ARID3A,ATXN10,B9D2,BICD1,FRAT1,IMPA2,JDP2,KAT8,KRBOX4,NUP43,P4HA2,PIPOX,POR,RAB5IF,RSRP1,SOWAHD,TMEM209,TMEM41A,TMEM67,TMEM91,TRMT10B,TUSC2
8	28	5	0.357	0.000207	ADM,ALG9,ASGR1,C19orf38,CCDC71L,DBNL,DEDD2,DEF8,DNAJC27,EDEM2,EMILIN2,EPHB4,GADD45G,MGAT1,MRS2,MVP,NLRP12,NLRP6,PIM3,RTN2,SCARF1,SH3BP5L,TNFRSF12A,UNC119,UQCC1,ZBTB47,ZFYVE27,ZNF621
9	20	3	0.3	0.000883	C2orf68,DDAH2,ENKD1,FAM174A,INKA2,MLF2,NAPEPLD,NIT2,OPLAH,ORAI2,ORAI3,RENBP,RPRD2,SCAI,SLC9B2,SMARCD3,TMEM245,TMEM43,TNNI2,TSEN34
10	32	11	0.281	1.4e-06	ATP6V0B,BASP1,CADM4,CARS2,CDC42EP2,CTPS1,ELOVL1,FAM174B,HYAL2,IRF2BPL,MID1IP1,MRPL42,MRRF,MSRB1,NDUFAF6,NUBPL,PCID2,POLG2,PTCD2,RGL4,SECTM1,ST20-MTHFS,TAGLN2,TMEM120A,TMEM185B,TRAPPC5,TST,TTC5,ZMYM4,ZNF280C,ZNF343,ZNF784

## Sheet: Cluster 1 Purple Pathways
#category	term ID	term description	observed gene count	background gene count	strength	fdr-corrected p-val	matching proteins in your network (IDs)	matching proteins in your network (labels)
Reactome	HSA-168249	Innate Immune System	14	1041	1.08	7.06e-10	9606.ENSP00000247153,9606.ENSP00000247470,9606.ENSP00000262629,9606.ENSP00000292432,9606.ENSP00000357727,9606.ENSP00000360871,9606.ENSP00000363117,9606.ENSP00000365012,9606.ENSP00000365402,9606.ENSP00000365817,9606.ENSP00000381492,9606.ENSP00000385519,9606.ENSP00000399168,9606.ENSP00000442658	CFP,PYCARD,TYROBP,HK3,S100A9,FCN1,FGR,HCK,HLA-C,HLA-E,LAT2,CD14,HLA-B,PTAFR
Reactome	HSA-6798695	Neutrophil degranulation	11	476	1.32	1.17e-09	9606.ENSP00000247153,9606.ENSP00000247470,9606.ENSP00000262629,9606.ENSP00000292432,9606.ENSP00000357727,9606.ENSP00000360871,9606.ENSP00000363117,9606.ENSP00000365402,9606.ENSP00000385519,9606.ENSP00000399168,9606.ENSP00000442658	CFP,PYCARD,TYROBP,HK3,S100A9,FCN1,FGR,HLA-C,CD14,HLA-B,PTAFR
Reactome	HSA-168256	Immune System	16	1979	0.86	3.57e-09	9606.ENSP00000247153,9606.ENSP00000247470,9606.ENSP00000259951,9606.ENSP00000262629,9606.ENSP00000292432,9606.ENSP00000357727,9606.ENSP00000360871,9606.ENSP00000363117,9606.ENSP00000365012,9606.ENSP00000365402,9606.ENSP00000365817,9606.ENSP00000381492,9606.ENSP00000385519,9606.ENSP00000386165,9606.ENSP00000399168,9606.ENSP00000442658	CFP,PYCARD,HLA-F,TYROBP,HK3,S100A9,FCN1,FGR,HCK,HLA-C,HLA-E,LAT2,CD14,CEBPD,HLA-B,PTAFR
Reactome	HSA-1236974	ER-Phagosome pathway	6	89	1.78	4.26e-07	9606.ENSP00000259951,9606.ENSP00000357727,9606.ENSP00000365402,9606.ENSP00000365817,9606.ENSP00000385519,9606.ENSP00000399168	HLA-F,S100A9,HLA-C,HLA-E,CD14,HLA-B
Reactome	HSA-1236977	Endosomal/Vacuolar pathway	4	11	2.51	7.18e-07	9606.ENSP00000259951,9606.ENSP00000365402,9606.ENSP00000365817,9606.ENSP00000399168	HLA-F,HLA-C,HLA-E,HLA-B
Reactome	HSA-983170	Antigen Presentation: Folding, assembly and peptide loading of class I MHC	4	29	2.09	1.52e-05	9606.ENSP00000259951,9606.ENSP00000365402,9606.ENSP00000365817,9606.ENSP00000399168	HLA-F,HLA-C,HLA-E,HLA-B
Reactome	HSA-877300	Interferon gamma signaling	5	90	1.7	1.64e-05	9606.ENSP00000259951,9606.ENSP00000365402,9606.ENSP00000365817,9606.ENSP00000399168,9606.ENSP00000442658	HLA-F,HLA-C,HLA-E,HLA-B,PTAFR
Reactome	HSA-2172127	DAP12 interactions	4	39	1.96	3.53e-05	9606.ENSP00000262629,9606.ENSP00000365402,9606.ENSP00000365817,9606.ENSP00000399168	TYROBP,HLA-C,HLA-E,HLA-B
Reactome	HSA-198933	Immunoregulatory interactions between a Lymphoid and a non-Lymphoid cell	5	130	1.54	7.64e-05	9606.ENSP00000259951,9606.ENSP00000262629,9606.ENSP00000365402,9606.ENSP00000365817,9606.ENSP00000399168	HLA-F,TYROBP,HLA-C,HLA-E,HLA-B
Reactome	HSA-1643685	Disease	11	1702	0.76	0.00012	9606.ENSP00000247153,9606.ENSP00000247470,9606.ENSP00000259951,9606.ENSP00000357727,9606.ENSP00000363117,9606.ENSP00000365012,9606.ENSP00000365402,9606.ENSP00000365817,9606.ENSP00000385519,9606.ENSP00000386165,9606.ENSP00000399168	CFP,PYCARD,HLA-F,S100A9,FGR,HCK,HLA-C,HLA-E,CD14,CEBPD,HLA-B
Reactome	HSA-909733	Interferon alpha/beta signaling	4	71	1.7	0.00025	9606.ENSP00000259951,9606.ENSP00000365402,9606.ENSP00000365817,9606.ENSP00000399168	HLA-F,HLA-C,HLA-E,HLA-B
Reactome	HSA-5663205	Infectious disease	8	917	0.89	0.00061	9606.ENSP00000247470,9606.ENSP00000259951,9606.ENSP00000363117,9606.ENSP00000365012,9606.ENSP00000365402,9606.ENSP00000365817,9606.ENSP00000386165,9606.ENSP00000399168	PYCARD,HLA-F,FGR,HCK,HLA-C,HLA-E,CEBPD,HLA-B
Reactome	HSA-1280215	Cytokine Signaling in Immune system	7	706	0.95	0.0012	9606.ENSP00000259951,9606.ENSP00000365012,9606.ENSP00000365402,9606.ENSP00000365817,9606.ENSP00000386165,9606.ENSP00000399168,9606.ENSP00000442658	HLA-F,HCK,HLA-C,HLA-E,CEBPD,HLA-B,PTAFR
Reactome	HSA-9705671	SARS-CoV-2 activates/modulates innate and adaptive immune responses	4	123	1.46	0.0015	9606.ENSP00000259951,9606.ENSP00000365402,9606.ENSP00000365817,9606.ENSP00000399168	HLA-F,HLA-C,HLA-E,HLA-B
Reactome	HSA-1280218	Adaptive Immune System	7	758	0.92	0.0017	9606.ENSP00000259951,9606.ENSP00000262629,9606.ENSP00000357727,9606.ENSP00000365402,9606.ENSP00000365817,9606.ENSP00000385519,9606.ENSP00000399168	HLA-F,TYROBP,S100A9,HLA-C,HLA-E,CD14,HLA-B
Reactome	HSA-9679506	SARS-CoV Infections	5	411	1.04	0.0091	9606.ENSP00000247470,9606.ENSP00000259951,9606.ENSP00000365402,9606.ENSP00000365817,9606.ENSP00000399168	PYCARD,HLA-F,HLA-C,HLA-E,HLA-B
Reactome	HSA-2029481	FCGR activation	2	15	2.08	0.0174	9606.ENSP00000363117,9606.ENSP00000365012	FGR,HCK
Reactome	HSA-5602498	MyD88 deficiency (TLR2/4)	2	17	2.02	0.0208	9606.ENSP00000357727,9606.ENSP00000385519	S100A9,CD14
Reactome	HSA-5603041	IRAK4 deficiency (TLR2/4)	2	18	2	0.0221	9606.ENSP00000357727,9606.ENSP00000385519	S100A9,CD14
Reactome	HSA-5686938	Regulation of TLR by endogenous ligand	2	20	1.95	0.0258	9606.ENSP00000357727,9606.ENSP00000385519	S100A9,CD14
Reactome	HSA-166663	Initial triggering of complement	2	24	1.87	0.0334	9606.ENSP00000247153,9606.ENSP00000360871	CFP,FCN1
Reactome	HSA-2424491	DAP12 signaling	2	29	1.79	0.0458	9606.ENSP00000262629,9606.ENSP00000365817	TYROBP,HLA-E
GO Process	GO:0002376	Immune system process	18	2121	0.88	2.85e-10	9606.ENSP00000227880,9606.ENSP00000247153,9606.ENSP00000247470,9606.ENSP00000259951,9606.ENSP00000262629,9606.ENSP00000357727,9606.ENSP00000357906,9606.ENSP00000360871,9606.ENSP00000363031,9606.ENSP00000363117,9606.ENSP00000365012,9606.ENSP00000365402,9606.ENSP00000365817,9606.ENSP00000381492,9606.ENSP00000385519,9606.ENSP00000386165,9606.ENSP00000399168,9606.ENSP00000442658	SLC15A3,CFP,PYCARD,HLA-F,TYROBP,S100A9,TNFAIP8L2,FCN1,THEMIS2,FGR,HCK,HLA-C,HLA-E,LAT2,CD14,CEBPD,HLA-B,PTAFR
GO Process	GO:0002682	Regulation of immune system process	16	1438	1	2.85e-10	9606.ENSP00000227880,9606.ENSP00000247153,9606.ENSP00000247470,9606.ENSP00000259951,9606.ENSP00000262629,9606.ENSP00000318822,9606.ENSP00000357906,9606.ENSP00000360871,9606.ENSP00000363031,9606.ENSP00000363117,9606.ENSP00000365012,9606.ENSP00000365817,9606.ENSP00000381492,9606.ENSP00000385519,9606.ENSP00000399168,9606.ENSP00000442658	SLC15A3,CFP,PYCARD,HLA-F,TYROBP,BID,TNFAIP8L2,FCN1,THEMIS2,FGR,HCK,HLA-E,LAT2,CD14,HLA-B,PTAFR
GO Process	GO:0050776	Regulation of immune response	14	844	1.17	2.85e-10	9606.ENSP00000227880,9606.ENSP00000247153,9606.ENSP00000247470,9606.ENSP00000259951,9606.ENSP00000262629,9606.ENSP00000360871,9606.ENSP00000363031,9606.ENSP00000363117,9606.ENSP00000365012,9606.ENSP00000365817,9606.ENSP00000381492,9606.ENSP00000385519,9606.ENSP00000399168,9606.ENSP00000442658	SLC15A3,CFP,PYCARD,HLA-F,TYROBP,FCN1,THEMIS2,FGR,HCK,HLA-E,LAT2,CD14,HLA-B,PTAFR
GO Process	GO:0050778	Positive regulation of immune response	12	502	1.33	2.85e-10	9606.ENSP00000247153,9606.ENSP00000247470,9606.ENSP00000259951,9606.ENSP00000262629,9606.ENSP00000360871,9606.ENSP00000363031,9606.ENSP00000363117,9606.ENSP00000365012,9606.ENSP00000365817,9606.ENSP00000381492,9606.ENSP00000399168,9606.ENSP00000442658	CFP,PYCARD,HLA-F,TYROBP,FCN1,THEMIS2,FGR,HCK,HLA-E,LAT2,HLA-B,PTAFR
GO Process	GO:0006955	Immune response	15	1321	1.01	9.17e-10	9606.ENSP00000227880,9606.ENSP00000247153,9606.ENSP00000247470,9606.ENSP00000262629,9606.ENSP00000357727,9606.ENSP00000357906,9606.ENSP00000360871,9606.ENSP00000363117,9606.ENSP00000365012,9606.ENSP00000365402,9606.ENSP00000365817,9606.ENSP00000381492,9606.ENSP00000385519,9606.ENSP00000399168,9606.ENSP00000442658	SLC15A3,CFP,PYCARD,TYROBP,S100A9,TNFAIP8L2,FCN1,FGR,HCK,HLA-C,HLA-E,LAT2,CD14,HLA-B,PTAFR
GO Process	GO:0006952	Defense response	15	1394	0.98	1.66e-09	9606.ENSP00000227880,9606.ENSP00000247153,9606.ENSP00000247470,9606.ENSP00000262629,9606.ENSP00000357727,9606.ENSP00000357906,9606.ENSP00000360871,9606.ENSP00000363031,9606.ENSP00000363117,9606.ENSP00000365012,9606.ENSP00000365402,9606.ENSP00000365817,9606.ENSP00000385519,9606.ENSP00000399168,9606.ENSP00000442658	SLC15A3,CFP,PYCARD,TYROBP,S100A9,TNFAIP8L2,FCN1,THEMIS2,FGR,HCK,HLA-C,HLA-E,CD14,HLA-B,PTAFR
GO Process	GO:0045087	Innate immune response	12	754	1.15	1.1e-08	9606.ENSP00000227880,9606.ENSP00000247153,9606.ENSP00000247470,9606.ENSP00000357727,9606.ENSP00000357906,9606.ENSP00000360871,9606.ENSP00000363117,9606.ENSP00000365012,9606.ENSP00000365402,9606.ENSP00000365817,9606.ENSP00000385519,9606.ENSP00000399168	SLC15A3,CFP,PYCARD,S100A9,TNFAIP8L2,FCN1,FGR,HCK,HLA-C,HLA-E,CD14,HLA-B
GO Process	GO:0002699	Positive regulation of immune effector process	9	264	1.48	1.36e-08	9606.ENSP00000247153,9606.ENSP00000247470,9606.ENSP00000259951,9606.ENSP00000262629,9606.ENSP00000360871,9606.ENSP00000363117,9606.ENSP00000365817,9606.ENSP00000399168,9606.ENSP00000442658	CFP,PYCARD,HLA-F,TYROBP,FCN1,FGR,HLA-E,HLA-B,PTAFR
GO Process	GO:0009607	Response to biotic stimulus	14	1375	0.96	2.26e-08	9606.ENSP00000227880,9606.ENSP00000247153,9606.ENSP00000247470,9606.ENSP00000262629,9606.ENSP00000357727,9606.ENSP00000357906,9606.ENSP00000360871,9606.ENSP00000363117,9606.ENSP00000365012,9606.ENSP00000365402,9606.ENSP00000365817,9606.ENSP00000385519,9606.ENSP00000399168,9606.ENSP00000442658	SLC15A3,CFP,PYCARD,TYROBP,S100A9,TNFAIP8L2,FCN1,FGR,HCK,HLA-C,HLA-E,CD14,HLA-B,PTAFR
GO Process	GO:0048584	Positive regulation of response to stimulus	16	2131	0.83	2.28e-08	9606.ENSP00000227880,9606.ENSP00000247153,9606.ENSP00000247470,9606.ENSP00000259951,9606.ENSP00000262629,9606.ENSP00000318822,9606.ENSP00000357727,9606.ENSP00000360871,9606.ENSP00000363031,9606.ENSP00000363117,9606.ENSP00000365012,9606.ENSP00000365817,9606.ENSP00000381492,9606.ENSP00000385519,9606.ENSP00000399168,9606.ENSP00000442658	SLC15A3,CFP,PYCARD,HLA-F,TYROBP,BID,S100A9,FCN1,THEMIS2,FGR,HCK,HLA-E,LAT2,CD14,HLA-B,PTAFR
GO Process	GO:0006950	Response to stress	18	3358	0.68	7.26e-08	9606.ENSP00000221957,9606.ENSP00000227880,9606.ENSP00000247153,9606.ENSP00000247470,9606.ENSP00000262629,9606.ENSP00000318822,9606.ENSP00000357727,9606.ENSP00000357906,9606.ENSP00000360871,9606.ENSP00000363031,9606.ENSP00000363117,9606.ENSP00000365012,9606.ENSP00000365402,9606.ENSP00000365817,9606.ENSP00000385519,9606.ENSP00000386165,9606.ENSP00000399168,9606.ENSP00000442658	PLIN3,SLC15A3,CFP,PYCARD,TYROBP,BID,S100A9,TNFAIP8L2,FCN1,THEMIS2,FGR,HCK,HLA-C,HLA-E,CD14,CEBPD,HLA-B,PTAFR
GO Process	GO:0002831	Regulation of response to biotic stimulus	9	361	1.35	1.27e-07	9606.ENSP00000247470,9606.ENSP00000259951,9606.ENSP00000262629,9606.ENSP00000360871,9606.ENSP00000363117,9606.ENSP00000365012,9606.ENSP00000365817,9606.ENSP00000385519,9606.ENSP00000399168	PYCARD,HLA-F,TYROBP,FCN1,FGR,HCK,HLA-E,CD14,HLA-B
GO Process	GO:0045088	Regulation of innate immune response	8	238	1.48	1.5e-07	9606.ENSP00000247470,9606.ENSP00000259951,9606.ENSP00000262629,9606.ENSP00000360871,9606.ENSP00000363117,9606.ENSP00000365012,9606.ENSP00000365817,9606.ENSP00000399168	PYCARD,HLA-F,TYROBP,FCN1,FGR,HCK,HLA-E,HLA-B
GO Process	GO:0051707	Response to other organism	13	1328	0.94	1.72e-07	9606.ENSP00000227880,9606.ENSP00000247153,9606.ENSP00000247470,9606.ENSP00000357727,9606.ENSP00000357906,9606.ENSP00000360871,9606.ENSP00000363117,9606.ENSP00000365012,9606.ENSP00000365402,9606.ENSP00000365817,9606.ENSP00000385519,9606.ENSP00000399168,9606.ENSP00000442658	SLC15A3,CFP,PYCARD,S100A9,TNFAIP8L2,FCN1,FGR,HCK,HLA-C,HLA-E,CD14,HLA-B,PTAFR
GO Process	GO:0002253	Activation of immune response	8	271	1.42	3.23e-07	9606.ENSP00000247153,9606.ENSP00000247470,9606.ENSP00000262629,9606.ENSP00000360871,9606.ENSP00000363031,9606.ENSP00000363117,9606.ENSP00000365012,9606.ENSP00000381492	CFP,PYCARD,TYROBP,FCN1,THEMIS2,FGR,HCK,LAT2
GO Process	GO:0031347	Regulation of defense response	10	638	1.15	4.86e-07	9606.ENSP00000247470,9606.ENSP00000259951,9606.ENSP00000262629,9606.ENSP00000357727,9606.ENSP00000357906,9606.ENSP00000360871,9606.ENSP00000363117,9606.ENSP00000365012,9606.ENSP00000365817,9606.ENSP00000399168	PYCARD,HLA-F,TYROBP,S100A9,TNFAIP8L2,FCN1,FGR,HCK,HLA-E,HLA-B
GO Process	GO:0002764	Immune response-regulating signaling pathway	8	312	1.36	8.24e-07	9606.ENSP00000247470,9606.ENSP00000262629,9606.ENSP00000360871,9606.ENSP00000363031,9606.ENSP00000363117,9606.ENSP00000365012,9606.ENSP00000381492,9606.ENSP00000385519	PYCARD,TYROBP,FCN1,THEMIS2,FGR,HCK,LAT2,CD14
GO Process	GO:0002833	Positive regulation of response to biotic stimulus	7	187	1.53	8.24e-07	9606.ENSP00000247470,9606.ENSP00000259951,9606.ENSP00000262629,9606.ENSP00000360871,9606.ENSP00000365012,9606.ENSP00000365817,9606.ENSP00000385519	PYCARD,HLA-F,TYROBP,FCN1,HCK,HLA-E,CD14
GO Process	GO:0032101	Regulation of response to external stimulus	11	964	1.01	1.14e-06	9606.ENSP00000247470,9606.ENSP00000259951,9606.ENSP00000262629,9606.ENSP00000357727,9606.ENSP00000357906,9606.ENSP00000360871,9606.ENSP00000363117,9606.ENSP00000365012,9606.ENSP00000365817,9606.ENSP00000385519,9606.ENSP00000399168	PYCARD,HLA-F,TYROBP,S100A9,TNFAIP8L2,FCN1,FGR,HCK,HLA-E,CD14,HLA-B
GO Process	GO:0002483	Antigen processing and presentation of endogenous peptide antigen	4	18	2.3	5.26e-06	9606.ENSP00000259951,9606.ENSP00000365402,9606.ENSP00000365817,9606.ENSP00000399168	HLA-F,HLA-C,HLA-E,HLA-B
GO Process	GO:0002694	Regulation of leukocyte activation	9	601	1.13	5.26e-06	9606.ENSP00000247470,9606.ENSP00000259951,9606.ENSP00000262629,9606.ENSP00000318822,9606.ENSP00000357906,9606.ENSP00000363031,9606.ENSP00000363117,9606.ENSP00000365817,9606.ENSP00000442658	PYCARD,HLA-F,TYROBP,BID,TNFAIP8L2,THEMIS2,FGR,HLA-E,PTAFR
GO Process	GO:0045089	Positive regulation of innate immune response	6	144	1.57	6.86e-06	9606.ENSP00000247470,9606.ENSP00000259951,9606.ENSP00000262629,9606.ENSP00000360871,9606.ENSP00000365012,9606.ENSP00000365817	PYCARD,HLA-F,TYROBP,FCN1,HCK,HLA-E
GO Process	GO:0048583	Regulation of response to stimulus	17	3931	0.59	6.86e-06	9606.ENSP00000227880,9606.ENSP00000247153,9606.ENSP00000247470,9606.ENSP00000259951,9606.ENSP00000262629,9606.ENSP00000318822,9606.ENSP00000357727,9606.ENSP00000357906,9606.ENSP00000360871,9606.ENSP00000363031,9606.ENSP00000363117,9606.ENSP00000365012,9606.ENSP00000365817,9606.ENSP00000381492,9606.ENSP00000385519,9606.ENSP00000399168,9606.ENSP00000442658	SLC15A3,CFP,PYCARD,HLA-F,TYROBP,BID,S100A9,TNFAIP8L2,FCN1,THEMIS2,FGR,HCK,HLA-E,LAT2,CD14,HLA-B,PTAFR
GO Process	GO:0009605	Response to external stimulus	14	2355	0.73	8.47e-06	9606.ENSP00000221957,9606.ENSP00000227880,9606.ENSP00000247153,9606.ENSP00000247470,9606.ENSP00000357727,9606.ENSP00000357906,9606.ENSP00000360871,9606.ENSP00000363117,9606.ENSP00000365012,9606.ENSP00000365402,9606.ENSP00000365817,9606.ENSP00000385519,9606.ENSP00000399168,9606.ENSP00000442658	PLIN3,SLC15A3,CFP,PYCARD,S100A9,TNFAIP8L2,FCN1,FGR,HCK,HLA-C,HLA-E,CD14,HLA-B,PTAFR
GO Process	GO:0009617	Response to bacterium	9	663	1.08	9.93e-06	9606.ENSP00000247153,9606.ENSP00000247470,9606.ENSP00000357727,9606.ENSP00000363117,9606.ENSP00000365012,9606.ENSP00000365817,9606.ENSP00000385519,9606.ENSP00000399168,9606.ENSP00000442658	CFP,PYCARD,S100A9,FGR,HCK,HLA-E,CD14,HLA-B,PTAFR
GO Process	GO:0032103	Positive regulation of response to external stimulus	8	453	1.2	9.93e-06	9606.ENSP00000247470,9606.ENSP00000259951,9606.ENSP00000262629,9606.ENSP00000357727,9606.ENSP00000360871,9606.ENSP00000365012,9606.ENSP00000365817,9606.ENSP00000385519	PYCARD,HLA-F,TYROBP,S100A9,FCN1,HCK,HLA-E,CD14
GO Process	GO:0031349	Positive regulation of defense response	7	296	1.33	1.25e-05	9606.ENSP00000247470,9606.ENSP00000259951,9606.ENSP00000262629,9606.ENSP00000357727,9606.ENSP00000360871,9606.ENSP00000365012,9606.ENSP00000365817	PYCARD,HLA-F,TYROBP,S100A9,FCN1,HCK,HLA-E
GO Process	GO:0001819	Positive regulation of cytokine production	8	482	1.17	1.45e-05	9606.ENSP00000247470,9606.ENSP00000259951,9606.ENSP00000262629,9606.ENSP00000360871,9606.ENSP00000363117,9606.ENSP00000365817,9606.ENSP00000385519,9606.ENSP00000442658	PYCARD,HLA-F,TYROBP,FCN1,FGR,HLA-E,CD14,PTAFR
GO Process	GO:0002474	Antigen processing and presentation of peptide antigen via MHC class I	4	28	2.11	1.78e-05	9606.ENSP00000259951,9606.ENSP00000365402,9606.ENSP00000365817,9606.ENSP00000399168	HLA-F,HLA-C,HLA-E,HLA-B
GO Process	GO:0001817	Regulation of cytokine production	9	739	1.04	2.04e-05	9606.ENSP00000247470,9606.ENSP00000259951,9606.ENSP00000262629,9606.ENSP00000360871,9606.ENSP00000363117,9606.ENSP00000365817,9606.ENSP00000385519,9606.ENSP00000399168,9606.ENSP00000442658	PYCARD,HLA-F,TYROBP,FCN1,FGR,HLA-E,CD14,HLA-B,PTAFR
GO Process	GO:0051249	Regulation of lymphocyte activation	8	508	1.15	2.04e-05	9606.ENSP00000247470,9606.ENSP00000259951,9606.ENSP00000262629,9606.ENSP00000318822,9606.ENSP00000357906,9606.ENSP00000363031,9606.ENSP00000363117,9606.ENSP00000365817	PYCARD,HLA-F,TYROBP,BID,TNFAIP8L2,THEMIS2,FGR,HLA-E
GO Process	GO:0080134	Regulation of response to stress	11	1373	0.86	2.69e-05	9606.ENSP00000247470,9606.ENSP00000259951,9606.ENSP00000262629,9606.ENSP00000318822,9606.ENSP00000357727,9606.ENSP00000357906,9606.ENSP00000360871,9606.ENSP00000363117,9606.ENSP00000365012,9606.ENSP00000365817,9606.ENSP00000399168	PYCARD,HLA-F,TYROBP,BID,S100A9,TNFAIP8L2,FCN1,FGR,HCK,HLA-E,HLA-B
GO Process	GO:0002429	Immune response-activating cell surface receptor signaling pathway	6	197	1.44	2.82e-05	9606.ENSP00000262629,9606.ENSP00000360871,9606.ENSP00000363031,9606.ENSP00000363117,9606.ENSP00000365012,9606.ENSP00000381492	TYROBP,FCN1,THEMIS2,FGR,HCK,LAT2
GO Process	GO:0060627	Regulation of vesicle-mediated transport	8	551	1.11	3.33e-05	9606.ENSP00000247153,9606.ENSP00000247470,9606.ENSP00000259951,9606.ENSP00000360871,9606.ENSP00000363117,9606.ENSP00000365012,9606.ENSP00000385519,9606.ENSP00000442658	CFP,PYCARD,HLA-F,FCN1,FGR,HCK,CD14,PTAFR
GO Process	GO:0032760	Positive regulation of tumor necrosis factor production	5	101	1.65	3.64e-05	9606.ENSP00000247470,9606.ENSP00000262629,9606.ENSP00000365817,9606.ENSP00000385519,9606.ENSP00000442658	PYCARD,TYROBP,HLA-E,CD14,PTAFR
GO Process	GO:0050764	Regulation of phagocytosis	5	104	1.63	4.1e-05	9606.ENSP00000247153,9606.ENSP00000247470,9606.ENSP00000360871,9606.ENSP00000363117,9606.ENSP00000365012	CFP,PYCARD,FCN1,FGR,HCK
GO Process	GO:0002252	Immune effector process	7	375	1.22	4.38e-05	9606.ENSP00000247153,9606.ENSP00000247470,9606.ENSP00000262629,9606.ENSP00000360871,9606.ENSP00000363117,9606.ENSP00000365012,9606.ENSP00000381492	CFP,PYCARD,TYROBP,FCN1,FGR,HCK,LAT2
GO Process	GO:0031348	Negative regulation of defense response	6	232	1.36	6.02e-05	9606.ENSP00000259951,9606.ENSP00000357906,9606.ENSP00000363117,9606.ENSP00000365012,9606.ENSP00000365817,9606.ENSP00000399168	HLA-F,TNFAIP8L2,FGR,HCK,HLA-E,HLA-B
GO Process	GO:0002703	Regulation of leukocyte mediated immunity	6	239	1.35	6.99e-05	9606.ENSP00000259951,9606.ENSP00000262629,9606.ENSP00000363117,9606.ENSP00000365817,9606.ENSP00000399168,9606.ENSP00000442658	HLA-F,TYROBP,FGR,HLA-E,HLA-B,PTAFR
GO Process	GO:0032814	Regulation of natural killer cell activation	4	46	1.89	8.11e-05	9606.ENSP00000259951,9606.ENSP00000262629,9606.ENSP00000363117,9606.ENSP00000365817	HLA-F,TYROBP,FGR,HLA-E
GO Process	GO:0002683	Negative regulation of immune system process	7	433	1.16	0.0001	9606.ENSP00000259951,9606.ENSP00000262629,9606.ENSP00000357906,9606.ENSP00000363117,9606.ENSP00000365012,9606.ENSP00000365817,9606.ENSP00000399168	HLA-F,TYROBP,TNFAIP8L2,FGR,HCK,HLA-E,HLA-B
GO Process	GO:0002705	Positive regulation of leukocyte mediated immunity	5	138	1.51	0.00013	9606.ENSP00000259951,9606.ENSP00000262629,9606.ENSP00000365817,9606.ENSP00000399168,9606.ENSP00000442658	HLA-F,TYROBP,HLA-E,HLA-B,PTAFR
GO Process	GO:0016192	Vesicle-mediated transport	10	1298	0.84	0.00015	9606.ENSP00000221957,9606.ENSP00000247470,9606.ENSP00000262629,9606.ENSP00000360871,9606.ENSP00000363117,9606.ENSP00000365012,9606.ENSP00000381492,9606.ENSP00000385519,9606.ENSP00000410798,9606.ENSP00000442658	PLIN3,PYCARD,TYROBP,FCN1,FGR,HCK,LAT2,CD14,FCGRT,PTAFR
GO Process	GO:0001912	Positive regulation of leukocyte mediated cytotoxicity	4	57	1.8	0.00017	9606.ENSP00000259951,9606.ENSP00000262629,9606.ENSP00000365817,9606.ENSP00000399168	HLA-F,TYROBP,HLA-E,HLA-B
GO Process	GO:0002886	Regulation of myeloid leukocyte mediated immunity	4	61	1.77	0.00021	9606.ENSP00000262629,9606.ENSP00000363117,9606.ENSP00000365817,9606.ENSP00000442658	TYROBP,FGR,HLA-E,PTAFR
GO Process	GO:0002218	Activation of innate immune response	4	65	1.74	0.00026	9606.ENSP00000247470,9606.ENSP00000262629,9606.ENSP00000360871,9606.ENSP00000365012	PYCARD,TYROBP,FCN1,HCK
GO Process	GO:0006909	Phagocytosis	5	173	1.41	0.00034	9606.ENSP00000262629,9606.ENSP00000360871,9606.ENSP00000363117,9606.ENSP00000365012,9606.ENSP00000385519	TYROBP,FCN1,FGR,HCK,CD14
GO Process	GO:0006954	Inflammatory response	7	538	1.07	0.00036	9606.ENSP00000247470,9606.ENSP00000262629,9606.ENSP00000357727,9606.ENSP00000363031,9606.ENSP00000365012,9606.ENSP00000385519,9606.ENSP00000442658	PYCARD,TYROBP,S100A9,THEMIS2,HCK,CD14,PTAFR
GO Process	GO:0048518	Positive regulation of biological process	18	6207	0.41	0.00042	9606.ENSP00000221957,9606.ENSP00000227880,9606.ENSP00000247153,9606.ENSP00000247470,9606.ENSP00000259951,9606.ENSP00000262629,9606.ENSP00000318822,9606.ENSP00000357727,9606.ENSP00000360871,9606.ENSP00000363031,9606.ENSP00000363117,9606.ENSP00000365012,9606.ENSP00000365817,9606.ENSP00000381492,9606.ENSP00000385519,9606.ENSP00000386165,9606.ENSP00000399168,9606.ENSP00000442658	PLIN3,SLC15A3,CFP,PYCARD,HLA-F,TYROBP,BID,S100A9,FCN1,THEMIS2,FGR,HCK,HLA-E,LAT2,CD14,CEBPD,HLA-B,PTAFR
GO Process	GO:0045953	Negative regulation of natural killer cell mediated cytotoxicity	3	19	2.15	0.00044	9606.ENSP00000259951,9606.ENSP00000365817,9606.ENSP00000399168	HLA-F,HLA-E,HLA-B
GO Process	GO:0050777	Negative regulation of immune response	5	185	1.38	0.00044	9606.ENSP00000259951,9606.ENSP00000363117,9606.ENSP00000365012,9606.ENSP00000365817,9606.ENSP00000399168	HLA-F,FGR,HCK,HLA-E,HLA-B
GO Process	GO:0002888	Positive regulation of myeloid leukocyte mediated immunity	3	21	2.11	0.00056	9606.ENSP00000262629,9606.ENSP00000365817,9606.ENSP00000442658	TYROBP,HLA-E,PTAFR
GO Process	GO:0050727	Regulation of inflammatory response	6	371	1.16	0.00062	9606.ENSP00000247470,9606.ENSP00000357727,9606.ENSP00000357906,9606.ENSP00000363117,9606.ENSP00000365012,9606.ENSP00000365817	PYCARD,S100A9,TNFAIP8L2,FGR,HCK,HLA-E
GO Process	GO:0002696	Positive regulation of leukocyte activation	6	384	1.15	0.00074	9606.ENSP00000247470,9606.ENSP00000259951,9606.ENSP00000262629,9606.ENSP00000363117,9606.ENSP00000365817,9606.ENSP00000442658	PYCARD,HLA-F,TYROBP,FGR,HLA-E,PTAFR
GO Process	GO:0032102	Negative regulation of response to external stimulus	6	387	1.14	0.00076	9606.ENSP00000259951,9606.ENSP00000357906,9606.ENSP00000363117,9606.ENSP00000365012,9606.ENSP00000365817,9606.ENSP00000399168	HLA-F,TNFAIP8L2,FGR,HCK,HLA-E,HLA-B
GO Process	GO:0043302	Positive regulation of leukocyte degranulation	3	26	2.01	0.0009	9606.ENSP00000259951,9606.ENSP00000363117,9606.ENSP00000442658	HLA-F,FGR,PTAFR
GO Process	GO:0001916	Positive regulation of T cell mediated cytotoxicity	3	28	1.98	0.0011	9606.ENSP00000259951,9606.ENSP00000365817,9606.ENSP00000399168	HLA-F,HLA-E,HLA-B
GO Process	GO:0032816	Positive regulation of natural killer cell activation	3	28	1.98	0.0011	9606.ENSP00000259951,9606.ENSP00000262629,9606.ENSP00000365817	HLA-F,TYROBP,HLA-E
GO Process	GO:0002758	Innate immune response-activating signal transduction	3	33	1.91	0.0016	9606.ENSP00000262629,9606.ENSP00000360871,9606.ENSP00000365012	TYROBP,FCN1,HCK
GO Process	GO:0002821	Positive regulation of adaptive immune response	4	116	1.49	0.0017	9606.ENSP00000247470,9606.ENSP00000259951,9606.ENSP00000365817,9606.ENSP00000399168	PYCARD,HLA-F,HLA-E,HLA-B
GO Process	GO:0050896	Response to stimulus	19	7835	0.34	0.0018	9606.ENSP00000221957,9606.ENSP00000227880,9606.ENSP00000247153,9606.ENSP00000247470,9606.ENSP00000262629,9606.ENSP00000318822,9606.ENSP00000357727,9606.ENSP00000357906,9606.ENSP00000360871,9606.ENSP00000363031,9606.ENSP00000363117,9606.ENSP00000365012,9606.ENSP00000365402,9606.ENSP00000365817,9606.ENSP00000381492,9606.ENSP00000385519,9606.ENSP00000386165,9606.ENSP00000399168,9606.ENSP00000442658	PLIN3,SLC15A3,CFP,PYCARD,TYROBP,BID,S100A9,TNFAIP8L2,FCN1,THEMIS2,FGR,HCK,HLA-C,HLA-E,LAT2,CD14,CEBPD,HLA-B,PTAFR
GO Process	GO:0002486	Antigen processing and presentation of endogenous peptide antigen via MHC class I via ER pathway, TAP-independent	2	3	2.78	0.0022	9606.ENSP00000365402,9606.ENSP00000399168	HLA-C,HLA-B
GO Process	GO:0031663	Lipopolysaccharide-mediated signaling pathway	3	39	1.84	0.0025	9606.ENSP00000365012,9606.ENSP00000385519,9606.ENSP00000442658	HCK,CD14,PTAFR
GO Process	GO:0002861	Regulation of inflammatory response to antigenic stimulus	3	42	1.81	0.003	9606.ENSP00000363117,9606.ENSP00000365012,9606.ENSP00000365817	FGR,HCK,HLA-E
GO Process	GO:0002477	Antigen processing and presentation of exogenous peptide antigen via MHC class Ib	2	4	2.65	0.0032	9606.ENSP00000259951,9606.ENSP00000365817	HLA-F,HLA-E
GO Process	GO:0042742	Defense response to bacterium	5	306	1.17	0.0035	9606.ENSP00000247153,9606.ENSP00000247470,9606.ENSP00000357727,9606.ENSP00000363117,9606.ENSP00000365817	CFP,PYCARD,S100A9,FGR,HLA-E
GO Process	GO:0032496	Response to lipopolysaccharide	5	314	1.15	0.0039	9606.ENSP00000247470,9606.ENSP00000357727,9606.ENSP00000365012,9606.ENSP00000385519,9606.ENSP00000442658	PYCARD,S100A9,HCK,CD14,PTAFR
GO Process	GO:0002476	Antigen processing and presentation of endogenous peptide antigen via MHC class Ib	2	5	2.55	0.0041	9606.ENSP00000259951,9606.ENSP00000365817	HLA-F,HLA-E
GO Process	GO:0032675	Regulation of interleukin-6 production	4	151	1.38	0.0041	9606.ENSP00000247470,9606.ENSP00000262629,9606.ENSP00000399168,9606.ENSP00000442658	PYCARD,TYROBP,HLA-B,PTAFR
GO Process	GO:0007166	Cell surface receptor signaling pathway	10	2040	0.64	0.0047	9606.ENSP00000247470,9606.ENSP00000262629,9606.ENSP00000318822,9606.ENSP00000360871,9606.ENSP00000363031,9606.ENSP00000363117,9606.ENSP00000365012,9606.ENSP00000381492,9606.ENSP00000385519,9606.ENSP00000442658	PYCARD,TYROBP,BID,FCN1,THEMIS2,FGR,HCK,LAT2,CD14,PTAFR
GO Process	GO:0042270	Protection from natural killer cell mediated cytotoxicity	2	6	2.47	0.0052	9606.ENSP00000365817,9606.ENSP00000399168	HLA-E,HLA-B
GO Process	GO:0051250	Negative regulation of lymphocyte activation	4	166	1.33	0.0053	9606.ENSP00000259951,9606.ENSP00000262629,9606.ENSP00000357906,9606.ENSP00000363117	HLA-F,TYROBP,TNFAIP8L2,FGR
GO Process	GO:0032879	Regulation of localization	10	2103	0.63	0.0057	9606.ENSP00000221957,9606.ENSP00000247153,9606.ENSP00000247470,9606.ENSP00000259951,9606.ENSP00000262629,9606.ENSP00000360871,9606.ENSP00000363117,9606.ENSP00000365012,9606.ENSP00000385519,9606.ENSP00000442658	PLIN3,CFP,PYCARD,HLA-F,TYROBP,FCN1,FGR,HCK,CD14,PTAFR
GO Process	GO:0051050	Positive regulation of transport	7	915	0.84	0.0065	9606.ENSP00000247153,9606.ENSP00000247470,9606.ENSP00000259951,9606.ENSP00000360871,9606.ENSP00000363117,9606.ENSP00000385519,9606.ENSP00000442658	CFP,PYCARD,HLA-F,FCN1,FGR,CD14,PTAFR
GO Process	GO:0002275	Myeloid cell activation involved in immune response	3	61	1.64	0.007	9606.ENSP00000247470,9606.ENSP00000262629,9606.ENSP00000381492	PYCARD,TYROBP,LAT2
GO Process	GO:0002729	Positive regulation of natural killer cell cytokine production	2	8	2.35	0.0077	9606.ENSP00000259951,9606.ENSP00000365817	HLA-F,HLA-E
GO Process	GO:0032757	Positive regulation of interleukin-8 production	3	65	1.62	0.0083	9606.ENSP00000247470,9606.ENSP00000360871,9606.ENSP00000385519	PYCARD,FCN1,CD14
GO Process	GO:0071222	Cellular response to lipopolysaccharide	4	195	1.26	0.0091	9606.ENSP00000247470,9606.ENSP00000365012,9606.ENSP00000385519,9606.ENSP00000442658	PYCARD,HCK,CD14,PTAFR
GO Process	GO:0032815	Negative regulation of natural killer cell activation	2	10	2.25	0.0105	9606.ENSP00000259951,9606.ENSP00000363117	HLA-F,FGR
GO Process	GO:0050766	Positive regulation of phagocytosis	3	75	1.55	0.0115	9606.ENSP00000247153,9606.ENSP00000247470,9606.ENSP00000360871	CFP,PYCARD,FCN1
GO Process	GO:0002720	Positive regulation of cytokine production involved in immune response	3	81	1.52	0.014	9606.ENSP00000247470,9606.ENSP00000259951,9606.ENSP00000365817	PYCARD,HLA-F,HLA-E
GO Process	GO:0006919	Activation of cysteine-type endopeptidase activity involved in apoptotic process	3	84	1.5	0.0155	9606.ENSP00000247470,9606.ENSP00000318822,9606.ENSP00000357727	PYCARD,BID,S100A9
GO Process	GO:0048522	Positive regulation of cellular process	15	5584	0.38	0.0157	9606.ENSP00000227880,9606.ENSP00000247153,9606.ENSP00000247470,9606.ENSP00000259951,9606.ENSP00000262629,9606.ENSP00000318822,9606.ENSP00000357727,9606.ENSP00000360871,9606.ENSP00000363117,9606.ENSP00000365012,9606.ENSP00000365817,9606.ENSP00000385519,9606.ENSP00000386165,9606.ENSP00000399168,9606.ENSP00000442658	SLC15A3,CFP,PYCARD,HLA-F,TYROBP,BID,S100A9,FCN1,FGR,HCK,HLA-E,CD14,CEBPD,HLA-B,PTAFR
GO Process	GO:0050670	Regulation of lymphocyte proliferation	4	242	1.17	0.0175	9606.ENSP00000247470,9606.ENSP00000262629,9606.ENSP00000318822,9606.ENSP00000365817	PYCARD,TYROBP,BID,HLA-E
GO Process	GO:1903028	Positive regulation of opsonization	2	16	2.05	0.0214	9606.ENSP00000247153,9606.ENSP00000360871	CFP,FCN1
GO Process	GO:0032755	Positive regulation of interleukin-6 production	3	98	1.44	0.0221	9606.ENSP00000247470,9606.ENSP00000262629,9606.ENSP00000442658	PYCARD,TYROBP,PTAFR
GO Process	GO:0002221	Pattern recognition receptor signaling pathway	3	101	1.42	0.0239	9606.ENSP00000247470,9606.ENSP00000360871,9606.ENSP00000385519	PYCARD,FCN1,CD14
GO Process	GO:0006959	Humoral immune response	4	268	1.13	0.0247	9606.ENSP00000247153,9606.ENSP00000357727,9606.ENSP00000360871,9606.ENSP00000365817	CFP,S100A9,FCN1,HLA-E
GO Process	GO:0048585	Negative regulation of response to stimulus	8	1612	0.65	0.026	9606.ENSP00000247470,9606.ENSP00000259951,9606.ENSP00000318822,9606.ENSP00000357906,9606.ENSP00000363117,9606.ENSP00000365012,9606.ENSP00000365817,9606.ENSP00000399168	PYCARD,HLA-F,BID,TNFAIP8L2,FGR,HCK,HLA-E,HLA-B
GO Process	GO:0006810	Transport	12	3785	0.45	0.0269	9606.ENSP00000221957,9606.ENSP00000227880,9606.ENSP00000247470,9606.ENSP00000262629,9606.ENSP00000318822,9606.ENSP00000360871,9606.ENSP00000363117,9606.ENSP00000365012,9606.ENSP00000381492,9606.ENSP00000385519,9606.ENSP00000410798,9606.ENSP00000442658	PLIN3,SLC15A3,PYCARD,TYROBP,BID,FCN1,FGR,HCK,LAT2,CD14,FCGRT,PTAFR
GO Process	GO:0051179	Localization	13	4512	0.41	0.0313	9606.ENSP00000221957,9606.ENSP00000227880,9606.ENSP00000247470,9606.ENSP00000262629,9606.ENSP00000318822,9606.ENSP00000357727,9606.ENSP00000360871,9606.ENSP00000363117,9606.ENSP00000365012,9606.ENSP00000381492,9606.ENSP00000385519,9606.ENSP00000410798,9606.ENSP00000442658	PLIN3,SLC15A3,PYCARD,TYROBP,BID,S100A9,FCN1,FGR,HCK,LAT2,CD14,FCGRT,PTAFR
GO Process	GO:0038096	Fc-gamma receptor signaling pathway involved in phagocytosis	2	21	1.93	0.0325	9606.ENSP00000363117,9606.ENSP00000365012	FGR,HCK
GO Process	GO:0045056	Transcytosis	2	22	1.91	0.0347	9606.ENSP00000410798,9606.ENSP00000442658	FCGRT,PTAFR
GO Process	GO:0045321	Leukocyte activation	5	574	0.89	0.039	9606.ENSP00000247470,9606.ENSP00000262629,9606.ENSP00000357906,9606.ENSP00000365817,9606.ENSP00000381492	PYCARD,TYROBP,TNFAIP8L2,HLA-E,LAT2
GO Process	GO:0050830	Defense response to Gram-positive bacterium	3	130	1.32	0.0431	9606.ENSP00000247470,9606.ENSP00000363117,9606.ENSP00000365817	PYCARD,FGR,HLA-E
GO Process	GO:2001235	Positive regulation of apoptotic signaling pathway	3	130	1.32	0.0431	9606.ENSP00000247470,9606.ENSP00000318822,9606.ENSP00000357727	PYCARD,BID,S100A9
GO Process	GO:0002862	Negative regulation of inflammatory response to antigenic stimulus	2	27	1.82	0.0473	9606.ENSP00000363117,9606.ENSP00000365012	FGR,HCK
GO Process	GO:0045954	Positive regulation of natural killer cell mediated cytotoxicity	2	27	1.82	0.0473	9606.ENSP00000259951,9606.ENSP00000365817	HLA-F,HLA-E
GO Process	GO:0090200	Positive regulation of release of cytochrome c from mitochondria	2	27	1.82	0.0473	9606.ENSP00000247470,9606.ENSP00000318822	PYCARD,BID
GO Process	GO:0051251	Positive regulation of lymphocyte activation	4	336	1.03	0.0487	9606.ENSP00000247470,9606.ENSP00000259951,9606.ENSP00000262629,9606.ENSP00000365817	PYCARD,HLA-F,TYROBP,HLA-E
GO Function	GO:0003823	Antigen binding	5	71	1.8	9.18e-05	9606.ENSP00000259951,9606.ENSP00000360871,9606.ENSP00000365402,9606.ENSP00000365817,9606.ENSP00000399168	HLA-F,FCN1,HLA-C,HLA-E,HLA-B
GO Function	GO:0042605	Peptide antigen binding	4	24	2.17	9.18e-05	9606.ENSP00000259951,9606.ENSP00000365402,9606.ENSP00000365817,9606.ENSP00000399168	HLA-F,HLA-C,HLA-E,HLA-B
GO Function	GO:0030881	beta-2-microglobulin binding	3	7	2.58	0.00024	9606.ENSP00000259951,9606.ENSP00000365817,9606.ENSP00000410798	HLA-F,HLA-E,FCGRT
GO Function	GO:0046977	TAP binding	3	9	2.47	0.00032	9606.ENSP00000259951,9606.ENSP00000365402,9606.ENSP00000399168	HLA-F,HLA-C,HLA-B
GO Function	GO:0038187	Pattern recognition receptor activity	3	28	1.98	0.0052	9606.ENSP00000360871,9606.ENSP00000385519,9606.ENSP00000442658	FCN1,CD14,PTAFR
GO Function	GO:0005102	Signaling receptor binding	9	1499	0.73	0.0143	9606.ENSP00000247470,9606.ENSP00000262629,9606.ENSP00000318822,9606.ENSP00000357727,9606.ENSP00000360871,9606.ENSP00000363117,9606.ENSP00000365012,9606.ENSP00000365817,9606.ENSP00000399168	PYCARD,TYROBP,BID,S100A9,FCN1,FGR,HCK,HLA-E,HLA-B
GO Function	GO:0042277	Peptide binding	5	314	1.15	0.0159	9606.ENSP00000259951,9606.ENSP00000365402,9606.ENSP00000365817,9606.ENSP00000385519,9606.ENSP00000399168	HLA-F,HLA-C,HLA-E,CD14,HLA-B
GO Component	GO:0031410	Cytoplasmic vesicle	17	2482	0.79	1.53e-08	9606.ENSP00000221957,9606.ENSP00000227880,9606.ENSP00000247153,9606.ENSP00000247470,9606.ENSP00000259951,9606.ENSP00000262629,9606.ENSP00000292432,9606.ENSP00000357727,9606.ENSP00000360871,9606.ENSP00000363117,9606.ENSP00000365012,9606.ENSP00000365402,9606.ENSP00000365817,9606.ENSP00000385519,9606.ENSP00000399168,9606.ENSP00000410798,9606.ENSP00000442658	PLIN3,SLC15A3,CFP,PYCARD,HLA-F,TYROBP,HK3,S100A9,FCN1,FGR,HCK,HLA-C,HLA-E,CD14,HLA-B,FCGRT,PTAFR
GO Component	GO:0030141	Secretory granule	11	873	1.05	3.9e-07	9606.ENSP00000247153,9606.ENSP00000247470,9606.ENSP00000262629,9606.ENSP00000292432,9606.ENSP00000357727,9606.ENSP00000360871,9606.ENSP00000363117,9606.ENSP00000365402,9606.ENSP00000385519,9606.ENSP00000399168,9606.ENSP00000442658	CFP,PYCARD,TYROBP,HK3,S100A9,FCN1,FGR,HLA-C,CD14,HLA-B,PTAFR
GO Component	GO:0031982	Vesicle	18	3957	0.61	3.9e-07	9606.ENSP00000221957,9606.ENSP00000227880,9606.ENSP00000247153,9606.ENSP00000247470,9606.ENSP00000259951,9606.ENSP00000262629,9606.ENSP00000292432,9606.ENSP00000357727,9606.ENSP00000360871,9606.ENSP00000363117,9606.ENSP00000365012,9606.ENSP00000365402,9606.ENSP00000365817,9606.ENSP00000381492,9606.ENSP00000385519,9606.ENSP00000399168,9606.ENSP00000410798,9606.ENSP00000442658	PLIN3,SLC15A3,CFP,PYCARD,HLA-F,TYROBP,HK3,S100A9,FCN1,FGR,HCK,HLA-C,HLA-E,LAT2,CD14,HLA-B,FCGRT,PTAFR
GO Component	GO:0042612	MHC class I protein complex	4	8	2.65	3.9e-07	9606.ENSP00000259951,9606.ENSP00000365402,9606.ENSP00000365817,9606.ENSP00000399168	HLA-F,HLA-C,HLA-E,HLA-B
GO Component	GO:0098552	Side of membrane	9	611	1.12	2.86e-06	9606.ENSP00000259951,9606.ENSP00000360871,9606.ENSP00000363117,9606.ENSP00000365012,9606.ENSP00000365402,9606.ENSP00000365817,9606.ENSP00000385519,9606.ENSP00000399168,9606.ENSP00000410798	HLA-F,FCN1,FGR,HCK,HLA-C,HLA-E,CD14,HLA-B,FCGRT
GO Component	GO:0071556	Integral component of lumenal side of endoplasmic reticulum membrane	4	26	2.14	7.1e-06	9606.ENSP00000259951,9606.ENSP00000365402,9606.ENSP00000365817,9606.ENSP00000399168	HLA-F,HLA-C,HLA-E,HLA-B
GO Component	GO:0010008	Endosome membrane	8	540	1.12	1.31e-05	9606.ENSP00000221957,9606.ENSP00000227880,9606.ENSP00000259951,9606.ENSP00000365402,9606.ENSP00000365817,9606.ENSP00000385519,9606.ENSP00000399168,9606.ENSP00000410798	PLIN3,SLC15A3,HLA-F,HLA-C,HLA-E,CD14,HLA-B,FCGRT
GO Component	GO:0012505	Endomembrane system	17	4721	0.51	3.34e-05	9606.ENSP00000221957,9606.ENSP00000227880,9606.ENSP00000247153,9606.ENSP00000247470,9606.ENSP00000259951,9606.ENSP00000262629,9606.ENSP00000292432,9606.ENSP00000357727,9606.ENSP00000360871,9606.ENSP00000363117,9606.ENSP00000365012,9606.ENSP00000365402,9606.ENSP00000365817,9606.ENSP00000385519,9606.ENSP00000399168,9606.ENSP00000410798,9606.ENSP00000442658	PLIN3,SLC15A3,CFP,PYCARD,HLA-F,TYROBP,HK3,S100A9,FCN1,FGR,HCK,HLA-C,HLA-E,CD14,HLA-B,FCGRT,PTAFR
GO Component	GO:0030659	Cytoplasmic vesicle membrane	10	1190	0.88	3.34e-05	9606.ENSP00000221957,9606.ENSP00000227880,9606.ENSP00000259951,9606.ENSP00000262629,9606.ENSP00000365402,9606.ENSP00000365817,9606.ENSP00000385519,9606.ENSP00000399168,9606.ENSP00000410798,9606.ENSP00000442658	PLIN3,SLC15A3,HLA-F,TYROBP,HLA-C,HLA-E,CD14,HLA-B,FCGRT,PTAFR
GO Component	GO:0098588	Bounding membrane of organelle	12	2125	0.7	7.42e-05	9606.ENSP00000221957,9606.ENSP00000227880,9606.ENSP00000247470,9606.ENSP00000259951,9606.ENSP00000262629,9606.ENSP00000318822,9606.ENSP00000365402,9606.ENSP00000365817,9606.ENSP00000385519,9606.ENSP00000399168,9606.ENSP00000410798,9606.ENSP00000442658	PLIN3,SLC15A3,PYCARD,HLA-F,TYROBP,BID,HLA-C,HLA-E,CD14,HLA-B,FCGRT,PTAFR
GO Component	GO:0012507	ER to Golgi transport vesicle membrane	4	58	1.79	7.48e-05	9606.ENSP00000259951,9606.ENSP00000365402,9606.ENSP00000365817,9606.ENSP00000399168	HLA-F,HLA-C,HLA-E,HLA-B
GO Component	GO:0034774	Secretory granule lumen	6	321	1.22	0.00013	9606.ENSP00000247153,9606.ENSP00000247470,9606.ENSP00000292432,9606.ENSP00000357727,9606.ENSP00000360871,9606.ENSP00000363117	CFP,PYCARD,HK3,S100A9,FCN1,FGR
GO Component	GO:0030670	Phagocytic vesicle membrane	4	76	1.67	0.00017	9606.ENSP00000259951,9606.ENSP00000365402,9606.ENSP00000365817,9606.ENSP00000399168	HLA-F,HLA-C,HLA-E,HLA-B
GO Component	GO:0009986	Cell surface	8	894	0.9	0.00031	9606.ENSP00000259951,9606.ENSP00000262629,9606.ENSP00000360871,9606.ENSP00000365402,9606.ENSP00000365817,9606.ENSP00000385519,9606.ENSP00000399168,9606.ENSP00000410798	HLA-F,TYROBP,FCN1,HLA-C,HLA-E,CD14,HLA-B,FCGRT
GO Component	GO:0055038	Recycling endosome membrane	4	94	1.58	0.00033	9606.ENSP00000259951,9606.ENSP00000365402,9606.ENSP00000365817,9606.ENSP00000399168	HLA-F,HLA-C,HLA-E,HLA-B
GO Component	GO:0030133	Transport vesicle	6	427	1.1	0.00049	9606.ENSP00000221957,9606.ENSP00000259951,9606.ENSP00000365012,9606.ENSP00000365402,9606.ENSP00000365817,9606.ENSP00000399168	PLIN3,HLA-F,HCK,HLA-C,HLA-E,HLA-B
GO Component	GO:0032398	MHC class Ib protein complex	2	2	2.95	0.00056	9606.ENSP00000259951,9606.ENSP00000365817	HLA-F,HLA-E
GO Component	GO:0030667	Secretory granule membrane	5	308	1.16	0.0015	9606.ENSP00000262629,9606.ENSP00000365402,9606.ENSP00000385519,9606.ENSP00000399168,9606.ENSP00000442658	TYROBP,HLA-C,CD14,HLA-B,PTAFR
GO Component	GO:0031090	Organelle membrane	13	3673	0.5	0.0021	9606.ENSP00000221957,9606.ENSP00000227880,9606.ENSP00000247470,9606.ENSP00000259951,9606.ENSP00000262629,9606.ENSP00000318822,9606.ENSP00000363117,9606.ENSP00000365402,9606.ENSP00000365817,9606.ENSP00000385519,9606.ENSP00000399168,9606.ENSP00000410798,9606.ENSP00000442658	PLIN3,SLC15A3,PYCARD,HLA-F,TYROBP,BID,FGR,HLA-C,HLA-E,CD14,HLA-B,FCGRT,PTAFR
GO Component	GO:0031901	Early endosome membrane	4	180	1.3	0.0029	9606.ENSP00000259951,9606.ENSP00000365402,9606.ENSP00000365817,9606.ENSP00000399168	HLA-F,HLA-C,HLA-E,HLA-B
GO Component	GO:0009897	External side of plasma membrane	5	388	1.06	0.0036	9606.ENSP00000259951,9606.ENSP00000360871,9606.ENSP00000365817,9606.ENSP00000385519,9606.ENSP00000410798	HLA-F,FCN1,HLA-E,CD14,FCGRT
GO Component	GO:0031301	Integral component of organelle membrane	5	392	1.06	0.0036	9606.ENSP00000259951,9606.ENSP00000318822,9606.ENSP00000365402,9606.ENSP00000365817,9606.ENSP00000399168	HLA-F,BID,HLA-C,HLA-E,HLA-B
GO Component	GO:0005576	Extracellular region	13	4175	0.45	0.0062	9606.ENSP00000247153,9606.ENSP00000247470,9606.ENSP00000259951,9606.ENSP00000292432,9606.ENSP00000357727,9606.ENSP00000360871,9606.ENSP00000363117,9606.ENSP00000365402,9606.ENSP00000365817,9606.ENSP00000381492,9606.ENSP00000385519,9606.ENSP00000399168,9606.ENSP00000410798	CFP,PYCARD,HLA-F,HK3,S100A9,FCN1,FGR,HLA-C,HLA-E,LAT2,CD14,HLA-B,FCGRT
GO Component	GO:0005794	Golgi apparatus	8	1650	0.64	0.0131	9606.ENSP00000221957,9606.ENSP00000247470,9606.ENSP00000259951,9606.ENSP00000365012,9606.ENSP00000365402,9606.ENSP00000365817,9606.ENSP00000385519,9606.ENSP00000399168	PLIN3,PYCARD,HLA-F,HCK,HLA-C,HLA-E,CD14,HLA-B
GO Component	GO:0005615	Extracellular space	11	3247	0.48	0.0139	9606.ENSP00000247153,9606.ENSP00000259951,9606.ENSP00000357727,9606.ENSP00000360871,9606.ENSP00000363117,9606.ENSP00000365402,9606.ENSP00000365817,9606.ENSP00000381492,9606.ENSP00000385519,9606.ENSP00000399168,9606.ENSP00000410798	CFP,HLA-F,S100A9,FCN1,FGR,HLA-C,HLA-E,LAT2,CD14,HLA-B,FCGRT
GO Component	GO:0005886	Plasma membrane	14	5544	0.35	0.0249	9606.ENSP00000247153,9606.ENSP00000259951,9606.ENSP00000262629,9606.ENSP00000357727,9606.ENSP00000360871,9606.ENSP00000363117,9606.ENSP00000365012,9606.ENSP00000365402,9606.ENSP00000365817,9606.ENSP00000381492,9606.ENSP00000385519,9606.ENSP00000399168,9606.ENSP00000410798,9606.ENSP00000442658	CFP,HLA-F,TYROBP,S100A9,FCN1,FGR,HCK,HLA-C,HLA-E,LAT2,CD14,HLA-B,FCGRT,PTAFR
GO Component	GO:0000139	Golgi membrane	5	664	0.83	0.0314	9606.ENSP00000247470,9606.ENSP00000259951,9606.ENSP00000365402,9606.ENSP00000365817,9606.ENSP00000399168	PYCARD,HLA-F,HLA-C,HLA-E,HLA-B
GO Component	GO:0019897	Extrinsic component of plasma membrane	3	176	1.18	0.0425	9606.ENSP00000360871,9606.ENSP00000363117,9606.ENSP00000365012	FCN1,FGR,HCK
STRING clusters	CL:16230	Graft-versus-host disease, and Inhibitory MHC class I receptor activity	4	22	2.21	7.81e-05	9606.ENSP00000259951,9606.ENSP00000365402,9606.ENSP00000365817,9606.ENSP00000399168	HLA-F,HLA-C,HLA-E,HLA-B
STRING clusters	CL:16234	MHC_I C-terminus, and Inhibitory MHC class Ib receptor activity	3	10	2.43	0.00039	9606.ENSP00000365402,9606.ENSP00000365817,9606.ENSP00000399168	HLA-C,HLA-E,HLA-B
STRING clusters	CL:16244	Inhibitory MHC class Ib receptor activity, and MHC_I C-terminus	2	5	2.55	0.0114	9606.ENSP00000365402,9606.ENSP00000365817	HLA-C,HLA-E
STRING clusters	CL:16468	Mixed, incl. Immunoregulatory interactions between a Lymphoid and a non-Lymphoid cell, and Tertiary granule membrane	3	57	1.67	0.0165	9606.ENSP00000262629,9606.ENSP00000357906,9606.ENSP00000363031	TYROBP,TNFAIP8L2,THEMIS2
STRING clusters	CL:16550	Mostly uncharacterized, incl. Protein THEMIS, and Congenital disorder of glycosylation Ig	2	13	2.14	0.0471	9606.ENSP00000357906,9606.ENSP00000363031	TNFAIP8L2,THEMIS2
KEGG	hsa05416	Viral myocarditis	5	55	1.91	1.87e-06	9606.ENSP00000259951,9606.ENSP00000318822,9606.ENSP00000365402,9606.ENSP00000365817,9606.ENSP00000399168	HLA-F,BID,HLA-C,HLA-E,HLA-B
KEGG	hsa05167	Kaposi sarcoma-associated herpesvirus infection	6	187	1.46	8.94e-06	9606.ENSP00000259951,9606.ENSP00000318822,9606.ENSP00000365012,9606.ENSP00000365402,9606.ENSP00000365817,9606.ENSP00000399168	HLA-F,BID,HCK,HLA-C,HLA-E,HLA-B
KEGG	hsa04940	Type I diabetes mellitus	4	38	1.97	9.36e-06	9606.ENSP00000259951,9606.ENSP00000365402,9606.ENSP00000365817,9606.ENSP00000399168	HLA-F,HLA-C,HLA-E,HLA-B
KEGG	hsa05330	Allograft rejection	4	34	2.02	9.36e-06	9606.ENSP00000259951,9606.ENSP00000365402,9606.ENSP00000365817,9606.ENSP00000399168	HLA-F,HLA-C,HLA-E,HLA-B
KEGG	hsa05332	Graft-versus-host disease	4	36	2	9.36e-06	9606.ENSP00000259951,9606.ENSP00000365402,9606.ENSP00000365817,9606.ENSP00000399168	HLA-F,HLA-C,HLA-E,HLA-B
KEGG	hsa04650	Natural killer cell mediated cytotoxicity	5	120	1.57	1.28e-05	9606.ENSP00000262629,9606.ENSP00000318822,9606.ENSP00000365402,9606.ENSP00000365817,9606.ENSP00000399168	TYROBP,BID,HLA-C,HLA-E,HLA-B
KEGG	hsa05320	Autoimmune thyroid disease	4	48	1.87	1.46e-05	9606.ENSP00000259951,9606.ENSP00000365402,9606.ENSP00000365817,9606.ENSP00000399168	HLA-F,HLA-C,HLA-E,HLA-B
KEGG	hsa04145	Phagosome	5	141	1.5	2.07e-05	9606.ENSP00000259951,9606.ENSP00000365402,9606.ENSP00000365817,9606.ENSP00000385519,9606.ENSP00000399168	HLA-F,HLA-C,HLA-E,CD14,HLA-B
KEGG	hsa04612	Antigen processing and presentation	4	64	1.75	3.37e-05	9606.ENSP00000259951,9606.ENSP00000365402,9606.ENSP00000365817,9606.ENSP00000399168	HLA-F,HLA-C,HLA-E,HLA-B
KEGG	hsa05169	Epstein-Barr virus infection	5	192	1.37	7.29e-05	9606.ENSP00000259951,9606.ENSP00000318822,9606.ENSP00000365402,9606.ENSP00000365817,9606.ENSP00000399168	HLA-F,BID,HLA-C,HLA-E,HLA-B
KEGG	hsa05170	Human immunodeficiency virus 1 infection	5	203	1.34	8.65e-05	9606.ENSP00000259951,9606.ENSP00000318822,9606.ENSP00000365402,9606.ENSP00000365817,9606.ENSP00000399168	HLA-F,BID,HLA-C,HLA-E,HLA-B
KEGG	hsa05163	Human cytomegalovirus infection	5	217	1.31	0.00011	9606.ENSP00000259951,9606.ENSP00000318822,9606.ENSP00000365402,9606.ENSP00000365817,9606.ENSP00000399168	HLA-F,BID,HLA-C,HLA-E,HLA-B
KEGG	hsa05168	Herpes simplex virus 1 infection	6	478	1.05	0.00029	9606.ENSP00000247153,9606.ENSP00000259951,9606.ENSP00000318822,9606.ENSP00000365402,9606.ENSP00000365817,9606.ENSP00000399168	CFP,HLA-F,BID,HLA-C,HLA-E,HLA-B
KEGG	hsa04514	Cell adhesion molecules	4	138	1.41	0.00041	9606.ENSP00000259951,9606.ENSP00000365402,9606.ENSP00000365817,9606.ENSP00000399168	HLA-F,HLA-C,HLA-E,HLA-B
KEGG	hsa04218	Cellular senescence	4	150	1.38	0.00053	9606.ENSP00000259951,9606.ENSP00000365402,9606.ENSP00000365817,9606.ENSP00000399168	HLA-F,HLA-C,HLA-E,HLA-B
KEGG	hsa05203	Viral carcinogenesis	4	183	1.29	0.0011	9606.ENSP00000259951,9606.ENSP00000365402,9606.ENSP00000365817,9606.ENSP00000399168	HLA-F,HLA-C,HLA-E,HLA-B
KEGG	hsa05166	Human T-cell leukemia virus 1 infection	4	210	1.23	0.0017	9606.ENSP00000259951,9606.ENSP00000365402,9606.ENSP00000365817,9606.ENSP00000399168	HLA-F,HLA-C,HLA-E,HLA-B
KEGG	hsa04144	Endocytosis	4	241	1.17	0.0027	9606.ENSP00000259951,9606.ENSP00000365402,9606.ENSP00000365817,9606.ENSP00000399168	HLA-F,HLA-C,HLA-E,HLA-B
KEGG	hsa05165	Human papillomavirus infection	4	324	1.04	0.0077	9606.ENSP00000259951,9606.ENSP00000365402,9606.ENSP00000365817,9606.ENSP00000399168	HLA-F,HLA-C,HLA-E,HLA-B
KEGG	hsa05131	Shigellosis	3	218	1.09	0.0307	9606.ENSP00000247470,9606.ENSP00000292432,9606.ENSP00000385519	PYCARD,HK3,CD14
KEGG	hsa05134	Legionellosis	2	55	1.51	0.0307	9606.ENSP00000247470,9606.ENSP00000385519	PYCARD,CD14
KEGG	hsa05133	Pertussis	2	73	1.39	0.0479	9606.ENSP00000247470,9606.ENSP00000385519	PYCARD,CD14
WikiPathways	WP183	Proteasome degradation	4	62	1.76	0.00062	9606.ENSP00000259951,9606.ENSP00000365402,9606.ENSP00000365817,9606.ENSP00000399168	HLA-F,HLA-C,HLA-E,HLA-B
WikiPathways	WP2328	Allograft rejection	4	88	1.61	0.0012	9606.ENSP00000259951,9606.ENSP00000365402,9606.ENSP00000365817,9606.ENSP00000399168	HLA-F,HLA-C,HLA-E,HLA-B
WikiPathways	WP4217	Ebola virus infection in host	4	129	1.44	0.0034	9606.ENSP00000259951,9606.ENSP00000365402,9606.ENSP00000365817,9606.ENSP00000399168	HLA-F,HLA-C,HLA-E,HLA-B
WikiPathways	WP5090	Complement system in neuronal development and plasticity	3	105	1.41	0.0445	9606.ENSP00000247153,9606.ENSP00000318822,9606.ENSP00000360871	CFP,BID,FCN1
TISSUES	BTO:0000570	Hematopoietic system	16	2755	0.72	1.73e-06	9606.ENSP00000227880,9606.ENSP00000247153,9606.ENSP00000247470,9606.ENSP00000259951,9606.ENSP00000262629,9606.ENSP00000292432,9606.ENSP00000357727,9606.ENSP00000357906,9606.ENSP00000363031,9606.ENSP00000365012,9606.ENSP00000365402,9606.ENSP00000365817,9606.ENSP00000381492,9606.ENSP00000385519,9606.ENSP00000399168,9606.ENSP00000442658	SLC15A3,CFP,PYCARD,HLA-F,TYROBP,HK3,S100A9,TNFAIP8L2,THEMIS2,HCK,HLA-C,HLA-E,LAT2,CD14,HLA-B,PTAFR
TISSUES	BTO:0000753	Lymphoid tissue	11	1600	0.79	0.00038	9606.ENSP00000247153,9606.ENSP00000262629,9606.ENSP00000357727,9606.ENSP00000357906,9606.ENSP00000363031,9606.ENSP00000365012,9606.ENSP00000365402,9606.ENSP00000365817,9606.ENSP00000381492,9606.ENSP00000385519,9606.ENSP00000399168	CFP,TYROBP,S100A9,TNFAIP8L2,THEMIS2,HCK,HLA-C,HLA-E,LAT2,CD14,HLA-B
TISSUES	BTO:0000089	Blood	10	1824	0.69	0.0065	9606.ENSP00000262629,9606.ENSP00000292432,9606.ENSP00000357727,9606.ENSP00000363031,9606.ENSP00000365402,9606.ENSP00000365817,9606.ENSP00000381492,9606.ENSP00000385519,9606.ENSP00000399168,9606.ENSP00000442658	TYROBP,HK3,S100A9,THEMIS2,HLA-C,HLA-E,LAT2,CD14,HLA-B,PTAFR
TISSUES	BTO:0001281	Spleen	6	540	1	0.0109	9606.ENSP00000247153,9606.ENSP00000365012,9606.ENSP00000365402,9606.ENSP00000365817,9606.ENSP00000381492,9606.ENSP00000399168	CFP,HCK,HLA-C,HLA-E,LAT2,HLA-B
TISSUES	BTO:0000751	Leukocyte	7	924	0.83	0.0189	9606.ENSP00000262629,9606.ENSP00000357727,9606.ENSP00000363031,9606.ENSP00000365817,9606.ENSP00000381492,9606.ENSP00000385519,9606.ENSP00000442658	TYROBP,S100A9,THEMIS2,HLA-E,LAT2,CD14,PTAFR
TISSUES	BTO:0000763	Lung	8	1395	0.71	0.0289	9606.ENSP00000259951,9606.ENSP00000357727,9606.ENSP00000360871,9606.ENSP00000365402,9606.ENSP00000365817,9606.ENSP00000386165,9606.ENSP00000399168,9606.ENSP00000410798	HLA-F,S100A9,FCN1,HLA-C,HLA-E,CEBPD,HLA-B,FCGRT
TISSUES	BTO:0001489	Whole body	22	13099	0.18	0.0343	9606.ENSP00000221957,9606.ENSP00000227880,9606.ENSP00000247153,9606.ENSP00000247470,9606.ENSP00000259951,9606.ENSP00000262629,9606.ENSP00000292432,9606.ENSP00000318822,9606.ENSP00000357727,9606.ENSP00000357906,9606.ENSP00000360871,9606.ENSP00000363031,9606.ENSP00000363117,9606.ENSP00000365012,9606.ENSP00000365402,9606.ENSP00000365817,9606.ENSP00000381492,9606.ENSP00000385519,9606.ENSP00000386165,…	PLIN3,SLC15A3,CFP,PYCARD,HLA-F,TYROBP,HK3,BID,S100A9,TNFAIP8L2,FCN1,THEMIS2,FGR,HCK,HLA-C,HLA-E,LAT2,CD14,CEBPD,HLA-B,FCGRT,PTAFR
COMPARTMENTS	GOCC:0031410	Cytoplasmic vesicle	14	1738	0.86	6.07e-07	9606.ENSP00000221957,9606.ENSP00000227880,9606.ENSP00000247153,9606.ENSP00000247470,9606.ENSP00000259951,9606.ENSP00000262629,9606.ENSP00000292432,9606.ENSP00000360871,9606.ENSP00000363117,9606.ENSP00000365012,9606.ENSP00000365402,9606.ENSP00000365817,9606.ENSP00000399168,9606.ENSP00000442658	PLIN3,SLC15A3,CFP,PYCARD,HLA-F,TYROBP,HK3,FCN1,FGR,HCK,HLA-C,HLA-E,HLA-B,PTAFR
COMPARTMENTS	GOCC:0031982	Vesicle	15	2125	0.8	6.07e-07	9606.ENSP00000221957,9606.ENSP00000227880,9606.ENSP00000247153,9606.ENSP00000247470,9606.ENSP00000259951,9606.ENSP00000262629,9606.ENSP00000292432,9606.ENSP00000357727,9606.ENSP00000360871,9606.ENSP00000363117,9606.ENSP00000365012,9606.ENSP00000365402,9606.ENSP00000365817,9606.ENSP00000399168,9606.ENSP00000442658	PLIN3,SLC15A3,CFP,PYCARD,HLA-F,TYROBP,HK3,S100A9,FCN1,FGR,HCK,HLA-C,HLA-E,HLA-B,PTAFR
COMPARTMENTS	GOCC:0042612	MHC class I protein complex	4	8	2.65	6.07e-07	9606.ENSP00000259951,9606.ENSP00000365402,9606.ENSP00000365817,9606.ENSP00000399168	HLA-F,HLA-C,HLA-E,HLA-B
COMPARTMENTS	GOCC:0098552	Side of membrane	7	264	1.38	5.64e-06	9606.ENSP00000259951,9606.ENSP00000360871,9606.ENSP00000365012,9606.ENSP00000365402,9606.ENSP00000365817,9606.ENSP00000385519,9606.ENSP00000399168	HLA-F,FCN1,HCK,HLA-C,HLA-E,CD14,HLA-B
COMPARTMENTS	GOCC:0071556	Integral component of lumenal side of endoplasmic reticulum membrane	4	26	2.14	1.03e-05	9606.ENSP00000259951,9606.ENSP00000365402,9606.ENSP00000365817,9606.ENSP00000399168	HLA-F,HLA-C,HLA-E,HLA-B
COMPARTMENTS	GOCC:0012505	Endomembrane system	15	3156	0.63	1.52e-05	9606.ENSP00000221957,9606.ENSP00000227880,9606.ENSP00000247153,9606.ENSP00000247470,9606.ENSP00000259951,9606.ENSP00000262629,9606.ENSP00000292432,9606.ENSP00000360871,9606.ENSP00000363117,9606.ENSP00000365012,9606.ENSP00000365402,9606.ENSP00000365817,9606.ENSP00000385519,9606.ENSP00000399168,9606.ENSP00000442658	PLIN3,SLC15A3,CFP,PYCARD,HLA-F,TYROBP,HK3,FCN1,FGR,HCK,HLA-C,HLA-E,CD14,HLA-B,PTAFR
COMPARTMENTS	GOCC:0030133	Transport vesicle	6	222	1.38	2.99e-05	9606.ENSP00000221957,9606.ENSP00000259951,9606.ENSP00000365012,9606.ENSP00000365402,9606.ENSP00000365817,9606.ENSP00000399168	PLIN3,HLA-F,HCK,HLA-C,HLA-E,HLA-B
COMPARTMENTS	GOCC:0012507	ER to Golgi transport vesicle membrane	4	47	1.88	5.38e-05	9606.ENSP00000259951,9606.ENSP00000365402,9606.ENSP00000365817,9606.ENSP00000399168	HLA-F,HLA-C,HLA-E,HLA-B
COMPARTMENTS	GOCC:0030670	Phagocytic vesicle membrane	4	49	1.86	5.81e-05	9606.ENSP00000259951,9606.ENSP00000365402,9606.ENSP00000365817,9606.ENSP00000399168	HLA-F,HLA-C,HLA-E,HLA-B
COMPARTMENTS	GOCC:0009986	Cell surface	7	438	1.16	5.94e-05	9606.ENSP00000259951,9606.ENSP00000262629,9606.ENSP00000360871,9606.ENSP00000365402,9606.ENSP00000365817,9606.ENSP00000385519,9606.ENSP00000399168	HLA-F,TYROBP,FCN1,HLA-C,HLA-E,CD14,HLA-B
COMPARTMENTS	GOCC:0030141	Secretory granule	8	719	1	0.0001	9606.ENSP00000247153,9606.ENSP00000247470,9606.ENSP00000262629,9606.ENSP00000292432,9606.ENSP00000360871,9606.ENSP00000363117,9606.ENSP00000399168,9606.ENSP00000442658	CFP,PYCARD,TYROBP,HK3,FCN1,FGR,HLA-B,PTAFR
COMPARTMENTS	GOCC:0055038	Recycling endosome membrane	4	61	1.77	0.00011	9606.ENSP00000259951,9606.ENSP00000365402,9606.ENSP00000365817,9606.ENSP00000399168	HLA-F,HLA-C,HLA-E,HLA-B
COMPARTMENTS	GOCC:0031901	Early endosome membrane	4	105	1.53	0.00069	9606.ENSP00000259951,9606.ENSP00000365402,9606.ENSP00000365817,9606.ENSP00000399168	HLA-F,HLA-C,HLA-E,HLA-B
COMPARTMENTS	GOCC:0032398	MHC class Ib protein complex	2	2	2.95	0.00071	9606.ENSP00000259951,9606.ENSP00000365817	HLA-F,HLA-E
COMPARTMENTS	GOCC:0098588	Bounding membrane of organelle	9	1451	0.74	0.0011	9606.ENSP00000227880,9606.ENSP00000247470,9606.ENSP00000259951,9606.ENSP00000262629,9606.ENSP00000318822,9606.ENSP00000365402,9606.ENSP00000365817,9606.ENSP00000399168,9606.ENSP00000442658	SLC15A3,PYCARD,HLA-F,TYROBP,BID,HLA-C,HLA-E,HLA-B,PTAFR
COMPARTMENTS	GOCC:0010008	Endosome membrane	5	330	1.13	0.0021	9606.ENSP00000227880,9606.ENSP00000259951,9606.ENSP00000365402,9606.ENSP00000365817,9606.ENSP00000399168	SLC15A3,HLA-F,HLA-C,HLA-E,HLA-B
COMPARTMENTS	GOCC:0005768	Endosome	6	671	0.9	0.0054	9606.ENSP00000221957,9606.ENSP00000227880,9606.ENSP00000259951,9606.ENSP00000365402,9606.ENSP00000365817,9606.ENSP00000399168	PLIN3,SLC15A3,HLA-F,HLA-C,HLA-E,HLA-B
COMPARTMENTS	GOCC:0030659	Cytoplasmic vesicle membrane	6	723	0.87	0.0076	9606.ENSP00000259951,9606.ENSP00000262629,9606.ENSP00000365402,9606.ENSP00000365817,9606.ENSP00000399168,9606.ENSP00000442658	HLA-F,TYROBP,HLA-C,HLA-E,HLA-B,PTAFR
COMPARTMENTS	GOCC:0016021	Integral component of membrane	8	1507	0.68	0.0091	9606.ENSP00000259951,9606.ENSP00000262629,9606.ENSP00000357727,9606.ENSP00000365402,9606.ENSP00000365817,9606.ENSP00000385519,9606.ENSP00000399168,9606.ENSP00000442658	HLA-F,TYROBP,S100A9,HLA-C,HLA-E,CD14,HLA-B,PTAFR
COMPARTMENTS	GOCC:0034774	Secretory granule lumen	4	241	1.17	0.0091	9606.ENSP00000247153,9606.ENSP00000247470,9606.ENSP00000360871,9606.ENSP00000363117	CFP,PYCARD,FCN1,FGR
COMPARTMENTS	GOCC:0005794	Golgi apparatus	6	931	0.76	0.0224	9606.ENSP00000221957,9606.ENSP00000247470,9606.ENSP00000259951,9606.ENSP00000365402,9606.ENSP00000385519,9606.ENSP00000399168	PLIN3,PYCARD,HLA-F,HLA-C,CD14,HLA-B
COMPARTMENTS	GOCC:0043227	Membrane-bounded organelle	18	9083	0.25	0.0325	9606.ENSP00000221957,9606.ENSP00000227880,9606.ENSP00000247153,9606.ENSP00000247470,9606.ENSP00000259951,9606.ENSP00000262629,9606.ENSP00000292432,9606.ENSP00000318822,9606.ENSP00000357727,9606.ENSP00000360871,9606.ENSP00000363117,9606.ENSP00000365012,9606.ENSP00000365402,9606.ENSP00000365817,9606.ENSP00000385519,9606.ENSP00000386165,9606.ENSP00000399168,9606.ENSP00000442658	PLIN3,SLC15A3,CFP,PYCARD,HLA-F,TYROBP,HK3,BID,S100A9,FCN1,FGR,HCK,HLA-C,HLA-E,CD14,CEBPD,HLA-B,PTAFR
COMPARTMENTS	GOCC:0005737	Cytoplasm	17	8195	0.27	0.0356	9606.ENSP00000221957,9606.ENSP00000227880,9606.ENSP00000247153,9606.ENSP00000247470,9606.ENSP00000259951,9606.ENSP00000262629,9606.ENSP00000292432,9606.ENSP00000318822,9606.ENSP00000357727,9606.ENSP00000360871,9606.ENSP00000363117,9606.ENSP00000365012,9606.ENSP00000365402,9606.ENSP00000365817,9606.ENSP00000385519,9606.ENSP00000399168,9606.ENSP00000442658	PLIN3,SLC15A3,CFP,PYCARD,HLA-F,TYROBP,HK3,BID,S100A9,FCN1,FGR,HCK,HLA-C,HLA-E,CD14,HLA-B,PTAFR
COMPARTMENTS	GOCC:0016020	Membrane	14	5715	0.34	0.0369	9606.ENSP00000227880,9606.ENSP00000247470,9606.ENSP00000259951,9606.ENSP00000262629,9606.ENSP00000318822,9606.ENSP00000357727,9606.ENSP00000360871,9606.ENSP00000365012,9606.ENSP00000365402,9606.ENSP00000365817,9606.ENSP00000381492,9606.ENSP00000385519,9606.ENSP00000399168,9606.ENSP00000442658	SLC15A3,PYCARD,HLA-F,TYROBP,BID,S100A9,FCN1,HCK,HLA-C,HLA-E,LAT2,CD14,HLA-B,PTAFR
COMPARTMENTS	GOCC:0045121	Membrane raft	3	181	1.17	0.0497	9606.ENSP00000365012,9606.ENSP00000381492,9606.ENSP00000385519	HCK,LAT2,CD14
UniProt Keywords	KW-0391	Immunity	15	537	1.4	4.02e-16	9606.ENSP00000247153,9606.ENSP00000247470,9606.ENSP00000259951,9606.ENSP00000262629,9606.ENSP00000357727,9606.ENSP00000357906,9606.ENSP00000360871,9606.ENSP00000363031,9606.ENSP00000363117,9606.ENSP00000365012,9606.ENSP00000365402,9606.ENSP00000365817,9606.ENSP00000381492,9606.ENSP00000385519,9606.ENSP00000399168	CFP,PYCARD,HLA-F,TYROBP,S100A9,TNFAIP8L2,FCN1,THEMIS2,FGR,HCK,HLA-C,HLA-E,LAT2,CD14,HLA-B
UniProt Keywords	KW-0399	Innate immunity	11	329	1.48	6.81e-12	9606.ENSP00000247153,9606.ENSP00000247470,9606.ENSP00000357727,9606.ENSP00000357906,9606.ENSP00000360871,9606.ENSP00000363117,9606.ENSP00000365012,9606.ENSP00000365402,9606.ENSP00000365817,9606.ENSP00000385519,9606.ENSP00000399168	CFP,PYCARD,S100A9,TNFAIP8L2,FCN1,FGR,HCK,HLA-C,HLA-E,CD14,HLA-B
UniProt Keywords	KW-0490	MHC I	4	8	2.65	1.28e-07	9606.ENSP00000259951,9606.ENSP00000365402,9606.ENSP00000365817,9606.ENSP00000399168	HLA-F,HLA-C,HLA-E,HLA-B
UniProt Keywords	KW-0395	Inflammatory response	5	163	1.44	0.00017	9606.ENSP00000247470,9606.ENSP00000357727,9606.ENSP00000363031,9606.ENSP00000365012,9606.ENSP00000385519	PYCARD,S100A9,THEMIS2,HCK,CD14
UniProt Keywords	KW-1003	Cell membrane	13	3277	0.55	0.0011	9606.ENSP00000259951,9606.ENSP00000262629,9606.ENSP00000357727,9606.ENSP00000360871,9606.ENSP00000363117,9606.ENSP00000365012,9606.ENSP00000365402,9606.ENSP00000365817,9606.ENSP00000381492,9606.ENSP00000385519,9606.ENSP00000399168,9606.ENSP00000410798,9606.ENSP00000442658	HLA-F,TYROBP,S100A9,FCN1,FGR,HCK,HLA-C,HLA-E,LAT2,CD14,HLA-B,FCGRT,PTAFR
UniProt Keywords	KW-1064	Adaptive immunity	4	168	1.33	0.004	9606.ENSP00000365402,9606.ENSP00000365817,9606.ENSP00000381492,9606.ENSP00000399168	HLA-C,HLA-E,LAT2,HLA-B
UniProt Keywords	KW-0472	Membrane	17	7068	0.33	0.0088	9606.ENSP00000221957,9606.ENSP00000227880,9606.ENSP00000247470,9606.ENSP00000259951,9606.ENSP00000262629,9606.ENSP00000318822,9606.ENSP00000357727,9606.ENSP00000360871,9606.ENSP00000363117,9606.ENSP00000365012,9606.ENSP00000365402,9606.ENSP00000365817,9606.ENSP00000381492,9606.ENSP00000385519,9606.ENSP00000399168,9606.ENSP00000410798,9606.ENSP00000442658	PLIN3,SLC15A3,PYCARD,HLA-F,TYROBP,BID,S100A9,FCN1,FGR,HCK,HLA-C,HLA-E,LAT2,CD14,HLA-B,FCGRT,PTAFR
Pfam	PF00129	Class I Histocompatibility antigen, domains alpha 1 and 2	5	13	2.54	2.44e-08	9606.ENSP00000259951,9606.ENSP00000365402,9606.ENSP00000365817,9606.ENSP00000399168,9606.ENSP00000410798	HLA-F,HLA-C,HLA-E,HLA-B,FCGRT
Pfam	PF06623	MHC_I C-terminus	3	4	2.83	5.71e-05	9606.ENSP00000365402,9606.ENSP00000365817,9606.ENSP00000399168	HLA-C,HLA-E,HLA-B
InterPro	IPR011161	MHC class I-like antigen recognition-like	5	24	2.27	8.89e-07	9606.ENSP00000259951,9606.ENSP00000365402,9606.ENSP00000365817,9606.ENSP00000399168,9606.ENSP00000410798	HLA-F,HLA-C,HLA-E,HLA-B,FCGRT
InterPro	IPR037055	MHC class I-like antigen recognition-like superfamily	5	24	2.27	8.89e-07	9606.ENSP00000259951,9606.ENSP00000365402,9606.ENSP00000365817,9606.ENSP00000399168,9606.ENSP00000410798	HLA-F,HLA-C,HLA-E,HLA-B,FCGRT
InterPro	IPR001039	MHC class I alpha chain, alpha1 alpha2 domains	4	9	2.6	1.97e-06	9606.ENSP00000259951,9606.ENSP00000365402,9606.ENSP00000365817,9606.ENSP00000399168	HLA-F,HLA-C,HLA-E,HLA-B
InterPro	IPR011162	MHC classes I/II-like antigen recognition protein	5	39	2.06	2.01e-06	9606.ENSP00000259951,9606.ENSP00000365402,9606.ENSP00000365817,9606.ENSP00000399168,9606.ENSP00000410798	HLA-F,HLA-C,HLA-E,HLA-B,FCGRT
InterPro	IPR003597	Immunoglobulin C1-set	5	44	2.01	2.81e-06	9606.ENSP00000259951,9606.ENSP00000365402,9606.ENSP00000365817,9606.ENSP00000399168,9606.ENSP00000410798	HLA-F,HLA-C,HLA-E,HLA-B,FCGRT
InterPro	IPR010579	MHC class I, alpha chain, C-terminal	3	4	2.83	5.03e-05	9606.ENSP00000365402,9606.ENSP00000365817,9606.ENSP00000399168	HLA-C,HLA-E,HLA-B
InterPro	IPR003006	Immunoglobulin/major histocompatibility complex, conserved site	4	38	1.97	0.00013	9606.ENSP00000259951,9606.ENSP00000365817,9606.ENSP00000399168,9606.ENSP00000410798	HLA-F,HLA-E,HLA-B,FCGRT
SMART	SM00407	Immunoglobulin C-Type	5	40	2.05	1.03e-06	9606.ENSP00000259951,9606.ENSP00000365402,9606.ENSP00000365817,9606.ENSP00000399168,9606.ENSP00000410798	HLA-F,HLA-C,HLA-E,HLA-B,FCGRT

## Sheet: LightCyan Clusters
cluster number	gene count	number of edges	avg. local clustering coefficient	PPI enrichment p-value	matching proteins in network (labels)	Notes
1	18	54	0.71	< 1.0E-16	CLDN5,CLEC1B,ESAM,ITGA2B,ITGB3,JAM3,LY6G6F,MMRN1,P2RY12,PF4,PPBP,PROS1,PTGS1,RAB27B,SELP,SYTL4,TFPI,THBS1
2	5	7	0.9	1.67e-15	GUCY1A1,GUCY1B1,PDE3A,PDE5A,RHOBTB1
3	13	9	0.568	4.31e-05	BMP6,CLU,CXCL5,EGF,FHL1,INAFM2,LMNA,LTBP1,PDGFA,RUFY1,SDC4,SPARC,TSPAN33
4	6	2	0.333	1.19e-06	CTDSPL,ELOVL7,MTURN,SEC14L5,SH3BGRL2,TDRP
5	13	24	0.716	< 1.0E-16	ABCC3,ACRBP,AQP10,BEND2,CABP5,CMTM5,GP9,KIFC3,PTCRA,SMIM3,TMEM40,TREML1,TUBB1	No functional enrichment
6	4	1	0.5	0.0066	CFAP161,ENKUR,LGALSL,TRAPPC3L
7	10	3	0.3	0.000767	ANO6,ARHGAP21,CAVIN2,F2RL3,GNAZ,GNG11,PGRMC1,PLA2G12A,TNFSF4,VIL1
8	12	13	0.552	5.95e-14	ARHGAP18,ARHGAP6,CTTN,F13A1,ITGB5,LIMS1,MAX,MFAP3L,MYLK,PDLIM1,TPM4,VCL
9	6	3	0.5	1.42e-06	BEX3,C2orf88,DNM3,EHD3,PKHD1L1,PRKAR2B
10	10	0	0	1	AVPR1A,C1orf198,FSTL1,MEIS1,MMD,PARD3,PCSK6,PRTFDC1,SPX,STON2	No functional enrichment

## Sheet: Cluster 1 Lightcyan Pathways
#category	term ID	term description	observed gene count	background gene count	strength	fdr-corrected p-value	matching proteins in your network (IDs)	matching proteins in your network (labels)
Reactome	HSA-76002	Platelet activation, signaling and aggregation	13	260	1.74	9.49e-18	9606.ENSP00000262094,9606.ENSP00000262407,9606.ENSP00000263686,9606.ENSP00000265171,9606.ENSP00000296028,9606.ENSP00000296029,9606.ENSP00000298527,9606.ENSP00000303942,9606.ENSP00000307259,9606.ENSP00000362080,9606.ENSP00000364992,9606.ENSP00000377783,9606.ENSP00000378431	RAB27B,ITGA2B,SELP,EGF,PPBP,PF4,CLEC1B,GP9,P2RY12,SYTL4,LY6G6F,PROS1,MMRN1
Reactome	HSA-109582	Hemostasis	15	607	1.43	2.21e-17	9606.ENSP00000262094,9606.ENSP00000262407,9606.ENSP00000263686,9606.ENSP00000265171,9606.ENSP00000278927,9606.ENSP00000296028,9606.ENSP00000296029,9606.ENSP00000298527,9606.ENSP00000299106,9606.ENSP00000303942,9606.ENSP00000307259,9606.ENSP00000362080,9606.ENSP00000364992,9606.ENSP00000377783,9606.ENSP00000378431	RAB27B,ITGA2B,SELP,EGF,ESAM,PPBP,PF4,CLEC1B,JAM3,GP9,P2RY12,SYTL4,LY6G6F,PROS1,MMRN1
Reactome	HSA-114608	Platelet degranulation	10	126	1.94	5.53e-15	9606.ENSP00000262094,9606.ENSP00000262407,9606.ENSP00000263686,9606.ENSP00000265171,9606.ENSP00000296028,9606.ENSP00000296029,9606.ENSP00000362080,9606.ENSP00000364992,9606.ENSP00000377783,9606.ENSP00000378431	RAB27B,ITGA2B,SELP,EGF,PPBP,PF4,SYTL4,LY6G6F,PROS1,MMRN1
Reactome	HSA-202733	Cell surface interactions at the vascular wall	5	139	1.6	7.02e-05	9606.ENSP00000263686,9606.ENSP00000278927,9606.ENSP00000296029,9606.ENSP00000299106,9606.ENSP00000377783	SELP,ESAM,PF4,JAM3,PROS1
Reactome	HSA-140877	Formation of Fibrin Clot (Clotting Cascade)	3	39	1.93	0.0027	9606.ENSP00000296029,9606.ENSP00000303942,9606.ENSP00000377783	PF4,GP9,PROS1
GO Process	GO:0007596	Blood coagulation	6	173	1.58	0.00014	9606.ENSP00000296029,9606.ENSP00000303942,9606.ENSP00000307259,9606.ENSP00000377783,9606.ENSP00000378431,9606.ENSP00000402855	PF4,GP9,P2RY12,PROS1,MMRN1,TREML1
GO Process	GO:0042060	Wound healing	7	336	1.36	0.00014	9606.ENSP00000296029,9606.ENSP00000303942,9606.ENSP00000307259,9606.ENSP00000362080,9606.ENSP00000377783,9606.ENSP00000378431,9606.ENSP00000402855	PF4,GP9,P2RY12,SYTL4,PROS1,MMRN1,TREML1
GO Process	GO:0007155	Cell adhesion	8	965	0.96	0.0019	9606.ENSP00000262407,9606.ENSP00000263686,9606.ENSP00000278927,9606.ENSP00000299106,9606.ENSP00000303942,9606.ENSP00000307259,9606.ENSP00000378431,9606.ENSP00000385477	ITGA2B,SELP,ESAM,JAM3,GP9,P2RY12,MMRN1,CLDN5
GO Process	GO:0033623	Regulation of integrin activation	3	17	2.29	0.0019	9606.ENSP00000263686,9606.ENSP00000299106,9606.ENSP00000307259	SELP,JAM3,P2RY12
GO Process	GO:0006950	Response to stress	12	3358	0.59	0.0071	9606.ENSP00000263686,9606.ENSP00000296028,9606.ENSP00000296029,9606.ENSP00000298527,9606.ENSP00000299106,9606.ENSP00000303942,9606.ENSP00000307259,9606.ENSP00000354612,9606.ENSP00000362080,9606.ENSP00000377783,9606.ENSP00000378431,9606.ENSP00000402855	SELP,PPBP,PF4,CLEC1B,JAM3,GP9,P2RY12,PTGS1,SYTL4,PROS1,MMRN1,TREML1
GO Process	GO:0035633	Maintenance of blood-brain barrier	3	34	1.98	0.0076	9606.ENSP00000278927,9606.ENSP00000299106,9606.ENSP00000385477	ESAM,JAM3,CLDN5
GO Process	GO:0098609	Cell-cell adhesion	6	542	1.08	0.0089	9606.ENSP00000262407,9606.ENSP00000263686,9606.ENSP00000278927,9606.ENSP00000299106,9606.ENSP00000307259,9606.ENSP00000385477	ITGA2B,SELP,ESAM,JAM3,P2RY12,CLDN5
GO Process	GO:0010543	Regulation of platelet activation	3	53	1.79	0.0225	9606.ENSP00000263686,9606.ENSP00000303942,9606.ENSP00000378431	SELP,GP9,MMRN1
GO Component	GO:0031091	Platelet alpha granule	10	89	2.09	5.53e-16	9606.ENSP00000262407,9606.ENSP00000263686,9606.ENSP00000265171,9606.ENSP00000296028,9606.ENSP00000296029,9606.ENSP00000362080,9606.ENSP00000364992,9606.ENSP00000377783,9606.ENSP00000378431,9606.ENSP00000402855	ITGA2B,SELP,EGF,PPBP,PF4,SYTL4,LY6G6F,PROS1,MMRN1,TREML1
GO Component	GO:0030141	Secretory granule	11	873	1.14	3.38e-08	9606.ENSP00000262094,9606.ENSP00000262407,9606.ENSP00000263686,9606.ENSP00000265171,9606.ENSP00000296028,9606.ENSP00000296029,9606.ENSP00000362080,9606.ENSP00000364992,9606.ENSP00000377783,9606.ENSP00000378431,9606.ENSP00000402855	RAB27B,ITGA2B,SELP,EGF,PPBP,PF4,SYTL4,LY6G6F,PROS1,MMRN1,TREML1
GO Component	GO:0031092	Platelet alpha granule membrane	4	16	2.44	1.19e-06	9606.ENSP00000262407,9606.ENSP00000263686,9606.ENSP00000362080,9606.ENSP00000364992	ITGA2B,SELP,SYTL4,LY6G6F
GO Component	GO:0031093	Platelet alpha granule lumen	5	66	1.92	1.77e-06	9606.ENSP00000265171,9606.ENSP00000296028,9606.ENSP00000296029,9606.ENSP00000377783,9606.ENSP00000378431	EGF,PPBP,PF4,PROS1,MMRN1
GO Component	GO:0071944	Cell periphery	16	6015	0.46	0.00015	9606.ENSP00000262094,9606.ENSP00000262407,9606.ENSP00000263686,9606.ENSP00000265171,9606.ENSP00000278927,9606.ENSP00000296029,9606.ENSP00000298527,9606.ENSP00000299106,9606.ENSP00000303942,9606.ENSP00000307259,9606.ENSP00000362080,9606.ENSP00000364992,9606.ENSP00000377783,9606.ENSP00000378431,9606.ENSP00000385477,9606.ENSP00000402855	RAB27B,ITGA2B,SELP,EGF,ESAM,PF4,CLEC1B,JAM3,GP9,P2RY12,SYTL4,LY6G6F,PROS1,MMRN1,CLDN5,TREML1
GO Component	GO:0030667	Secretory granule membrane	5	308	1.25	0.0016	9606.ENSP00000262094,9606.ENSP00000262407,9606.ENSP00000263686,9606.ENSP00000362080,9606.ENSP00000364992	RAB27B,ITGA2B,SELP,SYTL4,LY6G6F
GO Component	GO:0005886	Plasma membrane	14	5544	0.44	0.0026	9606.ENSP00000262094,9606.ENSP00000262407,9606.ENSP00000263686,9606.ENSP00000265171,9606.ENSP00000278927,9606.ENSP00000298527,9606.ENSP00000299106,9606.ENSP00000303942,9606.ENSP00000307259,9606.ENSP00000362080,9606.ENSP00000364992,9606.ENSP00000377783,9606.ENSP00000385477,9606.ENSP00000402855	RAB27B,ITGA2B,SELP,EGF,ESAM,CLEC1B,JAM3,GP9,P2RY12,SYTL4,LY6G6F,PROS1,CLDN5,TREML1
GO Component	GO:0098636	Protein complex involved in cell adhesion	3	52	1.8	0.0026	9606.ENSP00000262407,9606.ENSP00000299106,9606.ENSP00000378431	ITGA2B,JAM3,MMRN1
GO Component	GO:0012505	Endomembrane system	13	4721	0.48	0.0029	9606.ENSP00000262094,9606.ENSP00000262407,9606.ENSP00000263686,9606.ENSP00000265171,9606.ENSP00000296028,9606.ENSP00000296029,9606.ENSP00000299106,9606.ENSP00000354612,9606.ENSP00000362080,9606.ENSP00000364992,9606.ENSP00000377783,9606.ENSP00000378431,9606.ENSP00000402855	RAB27B,ITGA2B,SELP,EGF,PPBP,PF4,JAM3,PTGS1,SYTL4,LY6G6F,PROS1,MMRN1,TREML1
GO Component	GO:0031088	Platelet dense granule membrane	2	6	2.56	0.0029	9606.ENSP00000262094,9606.ENSP00000263686	RAB27B,SELP
GO Component	GO:0031982	Vesicle	12	3957	0.52	0.0029	9606.ENSP00000262094,9606.ENSP00000262407,9606.ENSP00000263686,9606.ENSP00000265171,9606.ENSP00000296028,9606.ENSP00000296029,9606.ENSP00000354612,9606.ENSP00000362080,9606.ENSP00000364992,9606.ENSP00000377783,9606.ENSP00000378431,9606.ENSP00000402855	RAB27B,ITGA2B,SELP,EGF,PPBP,PF4,PTGS1,SYTL4,LY6G6F,PROS1,MMRN1,TREML1
GO Component	GO:0043220	Schmidt-Lanterman incisure	2	10	2.34	0.0059	9606.ENSP00000299106,9606.ENSP00000385477	JAM3,CLDN5
GO Component	GO:0005923	Bicellular tight junction	3	127	1.41	0.0207	9606.ENSP00000278927,9606.ENSP00000299106,9606.ENSP00000385477	ESAM,JAM3,CLDN5
GO Component	GO:0030659	Cytoplasmic vesicle membrane	6	1190	0.74	0.0414	9606.ENSP00000262094,9606.ENSP00000262407,9606.ENSP00000263686,9606.ENSP00000265171,9606.ENSP00000362080,9606.ENSP00000364992	RAB27B,ITGA2B,SELP,EGF,SYTL4,LY6G6F
STRING clusters	CL:21719	Claudin, and Positive regulation of blood-brain barrier permeability	3	39	1.93	0.0328	9606.ENSP00000278927,9606.ENSP00000299106,9606.ENSP00000385477	ESAM,JAM3,CLDN5
KEGG	hsa04514	Cell adhesion molecules	4	138	1.5	0.0015	9606.ENSP00000263686,9606.ENSP00000278927,9606.ENSP00000299106,9606.ENSP00000385477	SELP,ESAM,JAM3,CLDN5
KEGG	hsa04611	Platelet activation	4	122	1.55	0.0015	9606.ENSP00000262407,9606.ENSP00000303942,9606.ENSP00000307259,9606.ENSP00000354612	ITGA2B,GP9,P2RY12,PTGS1
KEGG	hsa04670	Leukocyte transendothelial migration	3	111	1.47	0.0161	9606.ENSP00000278927,9606.ENSP00000299106,9606.ENSP00000385477	ESAM,JAM3,CLDN5
Monarch	HP:0000979	Purpura	4	79	1.74	0.0103	9606.ENSP00000262407,9606.ENSP00000303942,9606.ENSP00000307259,9606.ENSP00000377783	ITGA2B,GP9,P2RY12,PROS1
Monarch	HP:0003540	Impaired platelet aggregation	3	27	2.08	0.0103	9606.ENSP00000262407,9606.ENSP00000303942,9606.ENSP00000307259	ITGA2B,GP9,P2RY12
Monarch	HP:0004846	Prolonged bleeding after surgery	3	18	2.26	0.0103	9606.ENSP00000262407,9606.ENSP00000303942,9606.ENSP00000307259	ITGA2B,GP9,P2RY12
Monarch	HP:0011869	Abnormal platelet function	3	49	1.83	0.0279	9606.ENSP00000262407,9606.ENSP00000303942,9606.ENSP00000307259	ITGA2B,GP9,P2RY12
Monarch	HP:0031365	Macular purpura	3	52	1.8	0.0284	9606.ENSP00000262407,9606.ENSP00000303942,9606.ENSP00000307259	ITGA2B,GP9,P2RY12
Monarch	HP:0011871	Impaired ristocetin-induced platelet aggregation	2	6	2.56	0.0335	9606.ENSP00000262407,9606.ENSP00000303942	ITGA2B,GP9
Monarch	HP:0011878	Abnormal platelet membrane protein expression	2	6	2.56	0.0335	9606.ENSP00000262407,9606.ENSP00000303942	ITGA2B,GP9
Monarch	HP:0012587	Macroscopic hematuria	2	9	2.39	0.0478	9606.ENSP00000262407,9606.ENSP00000303942	ITGA2B,GP9
DISEASES	DOID:0060903	Thrombosis	4	21	2.32	2.79e-05	9606.ENSP00000262407,9606.ENSP00000263686,9606.ENSP00000296029,9606.ENSP00000307259	ITGA2B,SELP,PF4,P2RY12
DISEASES	DOID:1247	Blood coagulation disease	5	89	1.79	4.15e-05	9606.ENSP00000262407,9606.ENSP00000296029,9606.ENSP00000303942,9606.ENSP00000377783,9606.ENSP00000378431	ITGA2B,PF4,GP9,PROS1,MMRN1
DISEASES	DOID:178	Vascular disease	5	249	1.34	0.0039	9606.ENSP00000262407,9606.ENSP00000263686,9606.ENSP00000296029,9606.ENSP00000307259,9606.ENSP00000402855	ITGA2B,SELP,PF4,P2RY12,TREML1
DISEASES	DOID:1587	Thrombocytopenia due to platelet alloimmunization	2	4	2.74	0.0135	9606.ENSP00000262407,9606.ENSP00000296029	ITGA2B,PF4
DISEASES	DOID:2218	Blood platelet disease	3	47	1.84	0.0135	9606.ENSP00000262407,9606.ENSP00000296029,9606.ENSP00000378431	ITGA2B,PF4,MMRN1
DISEASES	DOID:8805	Intermediate coronary syndrome	2	6	2.56	0.0168	9606.ENSP00000262407,9606.ENSP00000307259	ITGA2B,P2RY12
DISEASES	DOID:2217	Bernard-Soulier syndrome	2	7	2.5	0.0185	9606.ENSP00000262407,9606.ENSP00000303942	ITGA2B,GP9
TISSUES	BTO:0000132	Blood platelet	10	363	1.48	4.83e-10	9606.ENSP00000262094,9606.ENSP00000262407,9606.ENSP00000263686,9606.ENSP00000296028,9606.ENSP00000303942,9606.ENSP00000354612,9606.ENSP00000362080,9606.ENSP00000364992,9606.ENSP00000378431,9606.ENSP00000402855	RAB27B,ITGA2B,SELP,PPBP,GP9,PTGS1,SYTL4,LY6G6F,MMRN1,TREML1
TISSUES	BTO:0000570	Hematopoietic system	14	2755	0.75	1.6e-06	9606.ENSP00000262094,9606.ENSP00000262407,9606.ENSP00000263686,9606.ENSP00000278927,9606.ENSP00000296028,9606.ENSP00000296029,9606.ENSP00000298527,9606.ENSP00000303942,9606.ENSP00000307259,9606.ENSP00000354612,9606.ENSP00000362080,9606.ENSP00000364992,9606.ENSP00000378431,9606.ENSP00000402855	RAB27B,ITGA2B,SELP,ESAM,PPBP,PF4,CLEC1B,GP9,P2RY12,PTGS1,SYTL4,LY6G6F,MMRN1,TREML1
TISSUES	BTO:0000089	Blood	12	1824	0.86	2.71e-06	9606.ENSP00000262094,9606.ENSP00000262407,9606.ENSP00000263686,9606.ENSP00000296028,9606.ENSP00000296029,9606.ENSP00000303942,9606.ENSP00000307259,9606.ENSP00000354612,9606.ENSP00000362080,9606.ENSP00000364992,9606.ENSP00000378431,9606.ENSP00000402855	RAB27B,ITGA2B,SELP,PPBP,PF4,GP9,P2RY12,PTGS1,SYTL4,LY6G6F,MMRN1,TREML1
TISSUES	BTO:0000102	Blood clot	3	11	2.47	0.00011	9606.ENSP00000262407,9606.ENSP00000263686,9606.ENSP00000307259	ITGA2B,SELP,P2RY12
COMPARTMENTS	GOCC:0031091	Platelet alpha granule	10	89	2.09	6.22e-16	9606.ENSP00000262407,9606.ENSP00000263686,9606.ENSP00000265171,9606.ENSP00000296028,9606.ENSP00000296029,9606.ENSP00000362080,9606.ENSP00000364992,9606.ENSP00000377783,9606.ENSP00000378431,9606.ENSP00000402855	ITGA2B,SELP,EGF,PPBP,PF4,SYTL4,LY6G6F,PROS1,MMRN1,TREML1
COMPARTMENTS	GOCC:0030141	Secretory granule	11	719	1.22	4.81e-09	9606.ENSP00000262094,9606.ENSP00000262407,9606.ENSP00000263686,9606.ENSP00000265171,9606.ENSP00000296028,9606.ENSP00000296029,9606.ENSP00000362080,9606.ENSP00000364992,9606.ENSP00000377783,9606.ENSP00000378431,9606.ENSP00000402855	RAB27B,ITGA2B,SELP,EGF,PPBP,PF4,SYTL4,LY6G6F,PROS1,MMRN1,TREML1
COMPARTMENTS	GOCC:0031092	Platelet alpha granule membrane	4	16	2.44	1.34e-06	9606.ENSP00000262407,9606.ENSP00000263686,9606.ENSP00000362080,9606.ENSP00000364992	ITGA2B,SELP,SYTL4,LY6G6F
COMPARTMENTS	GOCC:0031093	Platelet alpha granule lumen	5	66	1.92	1.99e-06	9606.ENSP00000265171,9606.ENSP00000296028,9606.ENSP00000296029,9606.ENSP00000377783,9606.ENSP00000378431	EGF,PPBP,PF4,PROS1,MMRN1
COMPARTMENTS	GOCC:0031982	Vesicle	12	2125	0.79	9.71e-06	9606.ENSP00000262094,9606.ENSP00000262407,9606.ENSP00000263686,9606.ENSP00000265171,9606.ENSP00000296028,9606.ENSP00000296029,9606.ENSP00000354612,9606.ENSP00000362080,9606.ENSP00000364992,9606.ENSP00000377783,9606.ENSP00000378431,9606.ENSP00000402855	RAB27B,ITGA2B,SELP,EGF,PPBP,PF4,PTGS1,SYTL4,LY6G6F,PROS1,MMRN1,TREML1
COMPARTMENTS	GOCC:0012505	Endomembrane system	13	3156	0.65	4.59e-05	9606.ENSP00000262094,9606.ENSP00000262407,9606.ENSP00000263686,9606.ENSP00000265171,9606.ENSP00000296028,9606.ENSP00000296029,9606.ENSP00000299106,9606.ENSP00000354612,9606.ENSP00000362080,9606.ENSP00000364992,9606.ENSP00000377783,9606.ENSP00000378431,9606.ENSP00000402855	RAB27B,ITGA2B,SELP,EGF,PPBP,PF4,JAM3,PTGS1,SYTL4,LY6G6F,PROS1,MMRN1,TREML1
COMPARTMENTS	GOCC:0098636	Protein complex involved in cell adhesion	4	85	1.71	0.00026	9606.ENSP00000262407,9606.ENSP00000263686,9606.ENSP00000299106,9606.ENSP00000378431	ITGA2B,SELP,JAM3,MMRN1
COMPARTMENTS	GOCC:0071944	Cell periphery	13	3860	0.57	0.00042	9606.ENSP00000262094,9606.ENSP00000262407,9606.ENSP00000263686,9606.ENSP00000265171,9606.ENSP00000278927,9606.ENSP00000299106,9606.ENSP00000303942,9606.ENSP00000307259,9606.ENSP00000364992,9606.ENSP00000377783,9606.ENSP00000378431,9606.ENSP00000385477,9606.ENSP00000402855	RAB27B,ITGA2B,SELP,EGF,ESAM,JAM3,GP9,P2RY12,LY6G6F,PROS1,MMRN1,CLDN5,TREML1
COMPARTMENTS	GOCC:0030667	Secretory granule membrane	5	255	1.33	0.00044	9606.ENSP00000262094,9606.ENSP00000262407,9606.ENSP00000263686,9606.ENSP00000362080,9606.ENSP00000364992	RAB27B,ITGA2B,SELP,SYTL4,LY6G6F
COMPARTMENTS	GOCC:0005576	Extracellular region	10	2079	0.72	0.00049	9606.ENSP00000262094,9606.ENSP00000262407,9606.ENSP00000263686,9606.ENSP00000265171,9606.ENSP00000296028,9606.ENSP00000296029,9606.ENSP00000299106,9606.ENSP00000354612,9606.ENSP00000377783,9606.ENSP00000378431	RAB27B,ITGA2B,SELP,EGF,PPBP,PF4,JAM3,PTGS1,PROS1,MMRN1
COMPARTMENTS	GOCC:0005615	Extracellular space	7	1027	0.87	0.0028	9606.ENSP00000262094,9606.ENSP00000262407,9606.ENSP00000263686,9606.ENSP00000265171,9606.ENSP00000299106,9606.ENSP00000354612,9606.ENSP00000377783	RAB27B,ITGA2B,SELP,EGF,JAM3,PTGS1,PROS1
COMPARTMENTS	GOCC:0031088	Platelet dense granule membrane	2	6	2.56	0.0028	9606.ENSP00000262094,9606.ENSP00000263686	RAB27B,SELP
COMPARTMENTS	GOCC:0016020	Membrane	14	5715	0.43	0.0032	9606.ENSP00000262094,9606.ENSP00000262407,9606.ENSP00000263686,9606.ENSP00000265171,9606.ENSP00000278927,9606.ENSP00000299106,9606.ENSP00000303942,9606.ENSP00000307259,9606.ENSP00000354612,9606.ENSP00000362080,9606.ENSP00000364992,9606.ENSP00000377783,9606.ENSP00000385477,9606.ENSP00000402855	RAB27B,ITGA2B,SELP,EGF,ESAM,JAM3,GP9,P2RY12,PTGS1,SYTL4,LY6G6F,PROS1,CLDN5,TREML1
COMPARTMENTS	GOCC:0070442	Integrin alphaIIb-beta3 complex	2	7	2.5	0.0032	9606.ENSP00000262407,9606.ENSP00000263686	ITGA2B,SELP
COMPARTMENTS	GOCC:0030659	Cytoplasmic vesicle membrane	6	723	0.96	0.0035	9606.ENSP00000262094,9606.ENSP00000262407,9606.ENSP00000263686,9606.ENSP00000265171,9606.ENSP00000362080,9606.ENSP00000364992	RAB27B,ITGA2B,SELP,EGF,SYTL4,LY6G6F
COMPARTMENTS	GOCC:1990779	Glycoprotein Ib-IX-V complex	2	8	2.44	0.0035	9606.ENSP00000262407,9606.ENSP00000303942	ITGA2B,GP9
COMPARTMENTS	GOCC:0031224	Intrinsic component of membrane	8	1606	0.74	0.0039	9606.ENSP00000262407,9606.ENSP00000263686,9606.ENSP00000265171,9606.ENSP00000299106,9606.ENSP00000303942,9606.ENSP00000307259,9606.ENSP00000385477,9606.ENSP00000402855	ITGA2B,SELP,EGF,JAM3,GP9,P2RY12,CLDN5,TREML1
COMPARTMENTS	GOCC:0065010	Extracellular membrane-bounded organelle	5	473	1.06	0.005	9606.ENSP00000262094,9606.ENSP00000262407,9606.ENSP00000265171,9606.ENSP00000354612,9606.ENSP00000377783	RAB27B,ITGA2B,EGF,PTGS1,PROS1
COMPARTMENTS	GOCC:0005886	Plasma membrane	11	3535	0.53	0.0051	9606.ENSP00000262094,9606.ENSP00000262407,9606.ENSP00000263686,9606.ENSP00000265171,9606.ENSP00000278927,9606.ENSP00000299106,9606.ENSP00000303942,9606.ENSP00000307259,9606.ENSP00000364992,9606.ENSP00000385477,9606.ENSP00000402855	RAB27B,ITGA2B,SELP,EGF,ESAM,JAM3,GP9,P2RY12,LY6G6F,CLDN5,TREML1
COMPARTMENTS	GOCC:1903561	Extracellular vesicle	5	500	1.04	0.006	9606.ENSP00000262094,9606.ENSP00000262407,9606.ENSP00000265171,9606.ENSP00000354612,9606.ENSP00000377783	RAB27B,ITGA2B,EGF,PTGS1,PROS1
COMPARTMENTS	GOCC:0016021	Integral component of membrane	7	1507	0.71	0.0178	9606.ENSP00000262407,9606.ENSP00000263686,9606.ENSP00000265171,9606.ENSP00000299106,9606.ENSP00000303942,9606.ENSP00000385477,9606.ENSP00000402855	ITGA2B,SELP,EGF,JAM3,GP9,CLDN5,TREML1
COMPARTMENTS	GOCC:0030136	Clathrin-coated vesicle	3	154	1.33	0.0266	9606.ENSP00000262094,9606.ENSP00000263686,9606.ENSP00000265171	RAB27B,SELP,EGF
COMPARTMENTS	GOCC:0031090	Organelle membrane	8	2290	0.58	0.0348	9606.ENSP00000262094,9606.ENSP00000262407,9606.ENSP00000263686,9606.ENSP00000265171,9606.ENSP00000354612,9606.ENSP00000362080,9606.ENSP00000364992,9606.ENSP00000377783	RAB27B,ITGA2B,SELP,EGF,PTGS1,SYTL4,LY6G6F,PROS1
COMPARTMENTS	GOCC:0005887	Integral component of plasma membrane	5	792	0.84	0.0398	9606.ENSP00000262407,9606.ENSP00000263686,9606.ENSP00000265171,9606.ENSP00000299106,9606.ENSP00000303942	ITGA2B,SELP,EGF,JAM3,GP9
COMPARTMENTS	GOCC:0009986	Cell surface	4	438	1	0.0398	9606.ENSP00000262407,9606.ENSP00000263686,9606.ENSP00000307259,9606.ENSP00000402855	ITGA2B,SELP,P2RY12,TREML1
UniProt Keywords	KW-1015	Disulfide bond	16	3338	0.72	3.47e-08	9606.ENSP00000262094,9606.ENSP00000262407,9606.ENSP00000263686,9606.ENSP00000265171,9606.ENSP00000278927,9606.ENSP00000296028,9606.ENSP00000296029,9606.ENSP00000298527,9606.ENSP00000299106,9606.ENSP00000303942,9606.ENSP00000307259,9606.ENSP00000354612,9606.ENSP00000364992,9606.ENSP00000377783,9606.ENSP00000378431,9606.ENSP00000402855	RAB27B,ITGA2B,SELP,EGF,ESAM,PPBP,PF4,CLEC1B,JAM3,GP9,P2RY12,PTGS1,LY6G6F,PROS1,MMRN1,TREML1
UniProt Keywords	KW-0732	Signal	13	3277	0.64	9.5e-05	9606.ENSP00000262407,9606.ENSP00000263686,9606.ENSP00000265171,9606.ENSP00000278927,9606.ENSP00000296028,9606.ENSP00000296029,9606.ENSP00000299106,9606.ENSP00000303942,9606.ENSP00000354612,9606.ENSP00000364992,9606.ENSP00000377783,9606.ENSP00000378431,9606.ENSP00000402855	ITGA2B,SELP,EGF,ESAM,PPBP,PF4,JAM3,GP9,PTGS1,LY6G6F,PROS1,MMRN1,TREML1
UniProt Keywords	KW-0245	EGF-like domain	5	232	1.37	0.00041	9606.ENSP00000263686,9606.ENSP00000265171,9606.ENSP00000354612,9606.ENSP00000377783,9606.ENSP00000378431	SELP,EGF,PTGS1,PROS1,MMRN1
UniProt Keywords	KW-0094	Blood coagulation	3	46	1.85	0.0019	9606.ENSP00000303942,9606.ENSP00000307259,9606.ENSP00000377783	GP9,P2RY12,PROS1
UniProt Keywords	KW-0130	Cell adhesion	5	478	1.06	0.0064	9606.ENSP00000262407,9606.ENSP00000263686,9606.ENSP00000278927,9606.ENSP00000299106,9606.ENSP00000303942	ITGA2B,SELP,ESAM,JAM3,GP9
UniProt Keywords	KW-0325	Glycoprotein	12	4386	0.48	0.0068	9606.ENSP00000262407,9606.ENSP00000263686,9606.ENSP00000265171,9606.ENSP00000278927,9606.ENSP00000298527,9606.ENSP00000299106,9606.ENSP00000303942,9606.ENSP00000307259,9606.ENSP00000354612,9606.ENSP00000364992,9606.ENSP00000377783,9606.ENSP00000378431	ITGA2B,SELP,EGF,ESAM,CLEC1B,JAM3,GP9,P2RY12,PTGS1,LY6G6F,PROS1,MMRN1
UniProt Keywords	KW-0796	Tight junction	3	98	1.53	0.0085	9606.ENSP00000278927,9606.ENSP00000299106,9606.ENSP00000385477	ESAM,JAM3,CLDN5
UniProt Keywords	KW-0472	Membrane	14	7068	0.34	0.0266	9606.ENSP00000262094,9606.ENSP00000262407,9606.ENSP00000263686,9606.ENSP00000265171,9606.ENSP00000278927,9606.ENSP00000298527,9606.ENSP00000299106,9606.ENSP00000303942,9606.ENSP00000307259,9606.ENSP00000354612,9606.ENSP00000362080,9606.ENSP00000364992,9606.ENSP00000385477,9606.ENSP00000402855	RAB27B,ITGA2B,SELP,EGF,ESAM,CLEC1B,JAM3,GP9,P2RY12,PTGS1,SYTL4,LY6G6F,CLDN5,TREML1
UniProt Keywords	KW-0393	Immunoglobulin domain	4	463	0.98	0.0491	9606.ENSP00000278927,9606.ENSP00000299106,9606.ENSP00000364992,9606.ENSP00000402855	ESAM,JAM3,LY6G6F,TREML1
InterPro	IPR000742	EGF-like domain	5	236	1.37	0.0141	9606.ENSP00000263686,9606.ENSP00000265171,9606.ENSP00000354612,9606.ENSP00000377783,9606.ENSP00000378431	SELP,EGF,PTGS1,PROS1,MMRN1
SMART	SM00181	Epidermal growth factor-like domain.	5	207	1.42	0.00086	9606.ENSP00000263686,9606.ENSP00000265171,9606.ENSP00000354612,9606.ENSP00000377783,9606.ENSP00000378431	SELP,EGF,PTGS1,PROS1,MMRN1
